# Supplementary material for: Designing Effective Multi-Target Drugs and Identifying Biomarkers in Recurrent Pregnancy Loss (RPL) Using In Vivo, In Vitro, and In Silico Approaches
Source: Biomedicines. 2023 Mar 13;11(3):879. doi: 10.3390/biomedicines11030879 (PMC10045586; doi:10.3390/biomedicines11030879)
Supplement: Supplementary file 1 [file biomedicines-11-00879-s001.zip]

Archive with 4 entries (4 files):
- S2.xlsx
- S3.xlsx
- S4.xlsx
- Supplementary Table 1.pdf
