# Supplementary material for: Designing Effective Multi-Target Drugs and Identifying Biomarkers in Recurrent Pregnancy Loss (RPL) Using In Vivo, In Vitro, and In Silico Approaches
Source: Biomedicines. 2023 Mar 13;11(3):879. doi: 10.3390/biomedicines11030879 (PMC10045586; doi:10.3390/biomedicines11030879)
Supplement: Supplementary file 1 [file biomedicines-11-00879-s001.zip › S2.xlsx]

## Sheet: Sheet1
Supplementary Table 2: Primers utilized in this study.
Gene	Usage	Accession Number	Forward and Reverse Primer (5' to 3')
GAPDH	QPCR	NM_001256799	FW 5’ GTCTCCTCTGACTTCAACAGCG 3’
			RV 5’ ACCACCCTGTTGCTGTAGCCAA 3’
MMP2	QPCR	NM_001317919.1	FW 5’ GGAGAACGGCGGCTGGGATA 3’
			RV 5’ GGCCACAGTCATGCCCGTCA 3’
OPA1	QPCR	NM_001145938	FW 5’ GTTGAGGCATCTCGGACCAAGA 3’
			RV 5’ TGGTCCACATCTGCTCTTGGCA 3’
PLK1	QPCR	NM_001135938	FW 5’ GTGAGGCATCTCGGACCAAGAG 3’
			RV 5’ GGTCCACATCTGCTCTTGGCAC 3’
MFN1	QPCR	NM_002745	FW 5’ ACACCAACCTCTCGTACATCGG 3’
			RV 5’ TGGCAGTAGGTCTGGTGCTCAA 3’
TANK	QPCR	NM_000981	FW 5’ TCACAGCCTGTACCTGAAGGTG 3’
			RV 5’ CGTGCTTCCTTGGTCTTAGACC 3’
DRP1	QPCR	NM_001356799	FW 5’ TCTCCTCTGACTTCAACAGCGG 3’
			RV 5’ CCACCCTGTTGCTGTAGCCAAA 3’
