# Supplementary material for: Designing Effective Multi-Target Drugs and Identifying Biomarkers in Recurrent Pregnancy Loss (RPL) Using In Vivo, In Vitro, and In Silico Approaches
Source: Biomedicines. 2023 Mar 13;11(3):879. doi: 10.3390/biomedicines11030879 (PMC10045586; doi:10.3390/biomedicines11030879)
Supplement: Supplementary file 1 [file biomedicines-11-00879-s001.zip › S3.xlsx]

## Sheet: TS3
Supplementary Table S3. The mapped regulatory network of RPL
#node1	node2	node1_string_id	node2_string_id	neighborhood_on_chromosome	gene_fusion	phylogenetic_cooccurrence	homology	coexpression	experimentally_determined_interaction	database_annotated	automated_textmining	combined_score
PSMA3	PSMA5	9606.ENSP00000216455	9606.ENSP00000271308	0	0	0.424	0.817	0.994	0.997	0.9	0.87	0.999
FGA	FGG	9606.ENSP00000306361	9606.ENSP00000336829	0	0	0	0.764	0.993	0.986	0.9	0.961	0.999
CDK1	NCAPG	9606.ENSP00000378699	9606.ENSP00000251496	0	0	0	0	0.992	0.281	0.9	0.538	0.999
PLK1	NUSAP1	9606.ENSP00000378699	9606.ENSP00000453403	0	0	0	0	0.992	0	0	0.462	0.995
MMP2	FGG	9606.ENSP00000306099	9606.ENSP00000336829	0	0	0	0.803	0.992	0.963	0.9	0.963	0.999
MMP9	MAD2L1	9606.ENSP00000378699	9606.ENSP00000296509	0	0	0	0	0.991	0.152	0.6	0.689	0.998
BAX	FGB	9606.ENSP00000306361	9606.ENSP00000306099	0	0	0	0.744	0.991	0.986	0.9	0.961	0.999
MFN1	NDC80	9606.ENSP00000378699	9606.ENSP00000261597	0	0	0	0	0.982	0	0	0.579	0.992
MFN2	MELK	9606.ENSP00000378699	9606.ENSP00000298048	0	0	0	0.711	0.982	0.078	0	0.5	0.985
OPA1	NCAPG	9606.ENSP00000296509	9606.ENSP00000251496	0	0	0	0	0.981	0.144	0	0.628	0.993
COX15	NUSAP1	9606.ENSP00000251496	9606.ENSP00000453403	0	0	0	0	0.98	0	0	0.523	0.99
BCL2	NDC80	9606.ENSP00000251496	9606.ENSP00000261597	0	0	0	0	0.98	0	0	0.551	0.991
DRP1	RFC4	9606.ENSP00000378699	9606.ENSP00000376272	0	0	0	0	0.979	0.058	0	0.376	0.987
FIS1	TYMS	9606.ENSP00000378699	9606.ENSP00000315644	0	0	0	0	0.977	0	0	0.376	0.985
TANK	NUSAP1	9606.ENSP00000261597	9606.ENSP00000453403	0	0	0	0	0.977	0	0	0.261	0.982
TOP2A	CKS2	9606.ENSP00000378699	9606.ENSP00000364976	0	0	0	0	0.965	0.994	0.54	0.946	0.999
MAD2L1	NDC80	9606.ENSP00000296509	9606.ENSP00000261597	0	0	0	0	0.965	0.389	0	0.719	0.993
MAD2L1	NUSAP1	9606.ENSP00000296509	9606.ENSP00000453403	0	0	0	0	0.962	0	0	0.452	0.978
COX5A	NDUFAB1	9606.ENSP00000317780	9606.ENSP00000458770	0	0	0	0	0.96	0.955	0	0.489	0.999
PSMA5	PSMB1	9606.ENSP00000271308	9606.ENSP00000262193	0	0	0.346	0	0.959	0.997	0.9	0.891	0.999
AFP	AHSG	9606.ENSP00000379138	9606.ENSP00000393887	0	0	0	0	0.958	0.143	0	0.471	0.979
CDK1	ECT2	9606.ENSP00000378699	9606.ENSP00000376457	0	0	0	0	0.957	0.241	0	0.616	0.986
CKS2	MAD2L1	9606.ENSP00000364976	9606.ENSP00000296509	0	0	0	0	0.957	0	0	0.492	0.977
PSMA3	PSMB1	9606.ENSP00000216455	9606.ENSP00000262193	0	0	0.322	0	0.955	0.997	0.9	0.865	0.999
NCAPG	TYMS	9606.ENSP00000251496	9606.ENSP00000315644	0	0	0	0	0.951	0	0	0.231	0.96
ATP5C1	NDUFAB1	9606.ENSP00000349142	9606.ENSP00000458770	0.048	0	0	0	0.95	0.369	0	0.341	0.977
CCT4	PSMA5	9606.ENSP00000377958	9606.ENSP00000271308	0	0	0.389	0	0.946	0.057	0	0.087	0.968
COX5A	COX5B	9606.ENSP00000317780	9606.ENSP00000258424	0	0	0	0	0.943	0.979	0.8	0.927	0.999
CCT4	PSMA3	9606.ENSP00000377958	9606.ENSP00000216455	0	0	0.37	0	0.942	0.282	0	0.236	0.977
CDK1	MCM6	9606.ENSP00000378699	9606.ENSP00000264156	0	0	0	0	0.938	0.143	0	0.529	0.973
CDK1	DUT	9606.ENSP00000378699	9606.ENSP00000370376	0	0	0	0	0.933	0.213	0	0.136	0.95
MELK	NDC80	9606.ENSP00000298048	9606.ENSP00000261597	0	0	0	0	0.933	0	0	0.141	0.94
FGA	SERPINC1	9606.ENSP00000306361	9606.ENSP00000356671	0	0	0	0	0.925	0.259	0.9	0.543	0.997
MELK	NCAPG	9606.ENSP00000298048	9606.ENSP00000251496	0	0	0	0	0.925	0	0	0.557	0.965
MAD2L1	RFC4	9606.ENSP00000296509	9606.ENSP00000376272	0	0	0	0	0.922	0.07	0	0.471	0.958
MCM6	RFC4	9606.ENSP00000264156	9606.ENSP00000376272	0.058	0	0	0	0.922	0.153	0	0.581	0.97
NHP2	NIP7	9606.ENSP00000274606	9606.ENSP00000254940	0	0	0	0	0.922	0.788	0	0.133	0.984
PSMA3	PSMD14	9606.ENSP00000216455	9606.ENSP00000386541	0	0	0	0	0.922	0.996	0.9	0.647	0.999
NDC80	TYMS	9606.ENSP00000261597	9606.ENSP00000315644	0	0	0	0	0.921	0	0	0.282	0.941
ECT2	PLK1	9606.ENSP00000376457	9606.ENSP00000298048	0	0	0	0	0.92	0.078	0	0.271	0.942
CKS2	MMP2	9606.ENSP00000364976	9606.ENSP00000251496	0	0	0	0	0.918	0	0	0.375	0.946
MAD2L1	MMP9	9606.ENSP00000296509	9606.ENSP00000315644	0	0	0	0	0.917	0	0	0.294	0.939
HJURP	BAX	9606.ENSP00000414109	9606.ENSP00000261597	0	0	0	0	0.916	0	0	0.374	0.945
IMP4	MFN1	9606.ENSP00000259239	9606.ENSP00000254940	0	0	0	0	0.916	0.29	0.9	0.112	0.994
DCN	MFN2	9606.ENSP00000052754	9606.ENSP00000266718	0	0	0.445	0.736	0.914	0	0	0.95	0.942
FBXO5	OPA1	9606.ENSP00000229758	9606.ENSP00000261597	0	0	0	0	0.914	0	0	0.207	0.929
ATP5C1	COX15	9606.ENSP00000349142	9606.ENSP00000259037	0	0	0	0	0.912	0	0	0.686	0.971
ECT2	BCL2	9606.ENSP00000376457	9606.ENSP00000261597	0	0	0	0	0.912	0	0	0.146	0.922
PSMA5	DRP1	9606.ENSP00000271308	9606.ENSP00000386541	0	0	0	0	0.912	0.996	0.9	0.631	0.999
POMP	FIS1	9606.ENSP00000370222	9606.ENSP00000262193	0	0	0	0	0.911	0.915	0	0.85	0.998
FGG	TANK	9606.ENSP00000336829	9606.ENSP00000356671	0	0	0	0	0.91	0.392	0.9	0.594	0.997
HJURP	TOP2A	9606.ENSP00000414109	9606.ENSP00000453403	0	0	0	0	0.906	0	0	0.392	0.94
ATP5C1	COX5A	9606.ENSP00000349142	9606.ENSP00000317780	0	0	0	0	0.902	0.397	0	0.553	0.971
NHP2	NOP10	9606.ENSP00000274606	9606.ENSP00000332198	0	0	0	0	0.901	0.99	0.9	0.995	0.999
MAD2L1	MELK	9606.ENSP00000296509	9606.ENSP00000298048	0	0	0	0	0.9	0	0	0.52	0.95
DIMT1	NIP7	9606.ENSP00000199320	9606.ENSP00000254940	0	0	0	0	0.898	0	0	0	0.898
DUT	RFC4	9606.ENSP00000370376	9606.ENSP00000376272	0.07	0	0	0	0.893	0	0	0.19	0.912
MAD2L1	SLBP	9606.ENSP00000296509	9606.ENSP00000417686	0	0	0	0	0.892	0	0	0	0.892
IMP4	NHP2	9606.ENSP00000259239	9606.ENSP00000274606	0	0	0	0	0.891	0.271	0	0.079	0.92
RFC4	TYMS	9606.ENSP00000376272	9606.ENSP00000315644	0	0	0	0	0.891	0	0	0.387	0.93
NDUFB5	NDUFS6	9606.ENSP00000259037	9606.ENSP00000274137	0	0	0	0	0.89	0.968	0.9	0.633	0.999
GINS1	RFC4	9606.ENSP00000262460	9606.ENSP00000376272	0	0	0	0	0.888	0.104	0	0.268	0.92
PSMA5	PSMB7	9606.ENSP00000271308	9606.ENSP00000259457	0	0	0.31	0	0.888	0.994	0.9	0.764	0.999
BOP1	NHP2	9606.ENSP00000455106	9606.ENSP00000274606	0	0	0	0	0.885	0.91	0	0.069	0.989
BOP1	GTPBP4	9606.ENSP00000455106	9606.ENSP00000354040	0	0	0	0	0.885	0.901	0	0.628	0.995
DIMT1	GTPBP4	9606.ENSP00000199320	9606.ENSP00000354040	0	0	0	0	0.885	0	0	0	0.885
ECT2	NUSAP1	9606.ENSP00000376457	9606.ENSP00000453403	0	0	0	0	0.884	0	0	0.335	0.92
COX5A	NDUFB5	9606.ENSP00000317780	9606.ENSP00000259037	0	0	0	0	0.882	0.822	0	0.586	0.99
GTPBP4	NIP7	9606.ENSP00000354040	9606.ENSP00000254940	0	0	0	0	0.882	0.789	0	0.676	0.991
NDC80	RFC4	9606.ENSP00000261597	9606.ENSP00000376272	0	0	0	0	0.882	0	0	0.37	0.922
ECT2	NCAPG	9606.ENSP00000376457	9606.ENSP00000251496	0	0	0	0	0.881	0	0	0.302	0.913
PSMA3	PSMB7	9606.ENSP00000216455	9606.ENSP00000259457	0	0	0.237	0	0.881	0.994	0.9	0.762	0.999
DIMT1	IMP4	9606.ENSP00000199320	9606.ENSP00000259239	0	0	0	0	0.879	0.71	0	0	0.963
BOP1	DIMT1	9606.ENSP00000455106	9606.ENSP00000199320	0	0	0	0	0.878	0	0	0.056	0.88
DUT	MCM6	9606.ENSP00000370376	9606.ENSP00000264156	0	0	0	0	0.878	0	0	0.395	0.923
NDUFAB1	NDUFS6	9606.ENSP00000458770	9606.ENSP00000274137	0	0	0	0	0.878	0.988	0.9	0.814	0.999
CDK1	SPC24	9606.ENSP00000378699	9606.ENSP00000465075	0	0	0	0	0.876	0	0	0.434	0.927
GNL3	GTPBP4	9606.ENSP00000395772	9606.ENSP00000354040	0	0	0	0	0.876	0.788	0	0.741	0.992
GTPBP4	PWP1	9606.ENSP00000354040	9606.ENSP00000387365	0	0	0	0	0.876	0.476	0	0.449	0.961
GTPBP4	NOL10	9606.ENSP00000354040	9606.ENSP00000371101	0	0	0	0	0.875	0	0	0.056	0.877
NDUFAB1	NDUFB5	9606.ENSP00000458770	9606.ENSP00000259037	0	0	0	0	0.875	0.987	0.9	0.657	0.999
RFC2	RFC4	9606.ENSP00000055077	9606.ENSP00000376272	0	0	0.395	0.837	0.875	0.997	0.9	0.973	0.999
BOP1	IMP4	9606.ENSP00000455106	9606.ENSP00000259239	0	0	0	0	0.874	0.381	0.9	0.416	0.994
DUT	TYMS	9606.ENSP00000370376	9606.ENSP00000315644	0.281	0	0	0	0.874	0.285	0.9	0.818	0.998
HJURP	IQGAP3	9606.ENSP00000414109	9606.ENSP00000354451	0	0	0	0	0.874	0	0	0.092	0.88
NIP7	PWP1	9606.ENSP00000254940	9606.ENSP00000387365	0	0	0	0	0.874	0	0	0.331	0.912
DIMT1	NHP2	9606.ENSP00000199320	9606.ENSP00000274606	0	0	0	0	0.873	0.177	0	0.151	0.904
NCAPG	RFC4	9606.ENSP00000251496	9606.ENSP00000376272	0	0	0	0	0.873	0	0	0.282	0.905
MELK	NUSAP1	9606.ENSP00000298048	9606.ENSP00000453403	0	0	0	0	0.872	0	0	0.519	0.936
NIP7	RPF1	9606.ENSP00000254940	9606.ENSP00000359688	0	0	0	0	0.872	0.618	0.54	0.062	0.976
BOP1	PWP1	9606.ENSP00000455106	9606.ENSP00000387365	0	0	0	0	0.871	0	0	0.544	0.938
DIMT1	PWP1	9606.ENSP00000199320	9606.ENSP00000387365	0	0	0	0	0.871	0	0	0	0.871
IMP4	RPF1	9606.ENSP00000259239	9606.ENSP00000359688	0	0	0	0.768	0.871	0	0	0.629	0.889
BOP1	NOL10	9606.ENSP00000455106	9606.ENSP00000371101	0	0	0	0	0.87	0	0	0.365	0.914
IMP4	NOL10	9606.ENSP00000259239	9606.ENSP00000371101	0	0	0	0	0.87	0.937	0.54	0	0.995
COX7A2	UQCRH	9606.ENSP00000359098	9606.ENSP00000309565	0	0	0	0	0.868	0.202	0	0.588	0.953
NOL10	RPF1	9606.ENSP00000371101	9606.ENSP00000359688	0	0	0	0	0.868	0.531	0	0	0.935
BOP1	NIP7	9606.ENSP00000455106	9606.ENSP00000254940	0	0	0	0	0.867	0.93	0.54	0.313	0.996
EXOSC5	NIP7	9606.ENSP00000221233	9606.ENSP00000254940	0	0	0	0	0.867	0.056	0	0.256	0.898
BOP1	RPF1	9606.ENSP00000455106	9606.ENSP00000359688	0	0	0	0	0.865	0.788	0.54	0.484	0.992
COL3A1	FBN1	9606.ENSP00000304408	9606.ENSP00000325527	0	0	0	0	0.864	0.135	0	0.714	0.963
DIMT1	RPF1	9606.ENSP00000199320	9606.ENSP00000359688	0	0	0	0	0.864	0.254	0	0	0.894
MAD2L1	MCM6	9606.ENSP00000296509	9606.ENSP00000264156	0	0	0	0	0.864	0.065	0	0.532	0.935
CKS2	TYMS	9606.ENSP00000364976	9606.ENSP00000315644	0	0	0	0	0.863	0	0	0.36	0.909
COX7A2	NDUFB5	9606.ENSP00000359098	9606.ENSP00000259037	0	0	0	0	0.863	0	0	0.416	0.916
NDUFC2	NDUFS6	9606.ENSP00000281031	9606.ENSP00000274137	0	0	0	0	0.862	0.963	0.9	0.569	0.999
NIP7	NOP10	9606.ENSP00000254940	9606.ENSP00000332198	0	0	0	0	0.862	0	0	0.292	0.898
AHSG	FGG	9606.ENSP00000393887	9606.ENSP00000336829	0	0	0	0	0.861	0.086	0	0.462	0.926
NCAPG	POLE2	9606.ENSP00000251496	9606.ENSP00000216367	0	0	0	0	0.861	0	0	0.093	0.869
ATP5C1	COX5B	9606.ENSP00000349142	9606.ENSP00000258424	0	0	0	0	0.86	0	0	0.702	0.956
GTPBP4	IMP4	9606.ENSP00000354040	9606.ENSP00000259239	0	0	0	0	0.86	0.449	0	0.14	0.928
GTPBP4	RPF1	9606.ENSP00000354040	9606.ENSP00000359688	0	0	0	0	0.856	0.849	0	0.189	0.98
PSMB1	PSMB7	9606.ENSP00000262193	9606.ENSP00000259457	0	0	0.305	0	0.856	0.995	0.9	0.851	0.999
DIMT1	NOL10	9606.ENSP00000199320	9606.ENSP00000371101	0	0	0	0	0.855	0	0	0.14	0.869
NOL10	PWP1	9606.ENSP00000371101	9606.ENSP00000387365	0	0	0	0	0.854	0	0	0	0.854
DUT	MAD2L1	9606.ENSP00000370376	9606.ENSP00000296509	0	0	0	0	0.853	0	0	0.054	0.855
COX5A	NDUFS6	9606.ENSP00000317780	9606.ENSP00000274137	0	0	0	0	0.851	0.955	0	0.497	0.996
POMP	PSMA5	9606.ENSP00000370222	9606.ENSP00000271308	0	0	0	0	0.85	0.933	0	0.497	0.994
CKS2	NUSAP1	9606.ENSP00000364976	9606.ENSP00000453403	0	0	0	0	0.849	0	0	0.511	0.923
RPF1	RRP36	9606.ENSP00000359688	9606.ENSP00000244496	0	0	0	0	0.849	0	0	0	0.849
NUSAP1	TYMS	9606.ENSP00000453403	9606.ENSP00000315644	0	0	0	0	0.848	0	0	0.326	0.893
COX5B	NDUFAB1	9606.ENSP00000258424	9606.ENSP00000458770	0	0	0	0	0.847	0.785	0	0.428	0.979
NIP7	NOL10	9606.ENSP00000254940	9606.ENSP00000371101	0	0	0	0	0.846	0	0	0	0.846
NDUFB5	UQCRH	9606.ENSP00000259037	9606.ENSP00000309565	0	0	0	0	0.844	0.843	0	0.635	0.99
PWP1	RPF1	9606.ENSP00000387365	9606.ENSP00000359688	0	0	0	0	0.844	0	0	0.366	0.897
COX5B	NDUFS6	9606.ENSP00000258424	9606.ENSP00000274137	0	0	0	0	0.842	0.625	0	0.617	0.975
FBXO5	MAD2L1	9606.ENSP00000229758	9606.ENSP00000296509	0	0	0	0	0.842	0	0	0.261	0.878
HJURP	MELK	9606.ENSP00000414109	9606.ENSP00000298048	0	0	0	0	0.842	0	0	0.456	0.91
ATP5C1	UQCRC1	9606.ENSP00000349142	9606.ENSP00000203407	0	0	0	0	0.841	0.522	0	0.567	0.964
COX5A	NDUFC2	9606.ENSP00000317780	9606.ENSP00000281031	0	0	0	0	0.841	0.942	0	0.503	0.995
COX7A2	NDUFS6	9606.ENSP00000359098	9606.ENSP00000274137	0	0	0	0	0.841	0	0	0.433	0.906
CXCL10	CXCL11	9606.ENSP00000305651	9606.ENSP00000306884	0	0	0	0.818	0.841	0.237	0.9	0.882	0.988
IMP4	PWP1	9606.ENSP00000259239	9606.ENSP00000387365	0	0	0	0	0.841	0	0	0.139	0.857
NDUFS6	UQCRH	9606.ENSP00000274137	9606.ENSP00000309565	0	0	0	0	0.841	0.943	0	0.319	0.993
RFC2	SSRP1	9606.ENSP00000055077	9606.ENSP00000278412	0	0	0	0	0.841	0	0	0.173	0.863
GTPBP4	NHP2	9606.ENSP00000354040	9606.ENSP00000274606	0	0	0	0	0.84	0.212	0	0.202	0.89
NDUFB5	NDUFC2	9606.ENSP00000259037	9606.ENSP00000281031	0	0	0	0	0.84	0.963	0.9	0.581	0.999
EFTUD2	NCBP1	9606.ENSP00000392094	9606.ENSP00000364289	0	0	0	0	0.838	0.397	0	0.364	0.932
CENPU	NCAPG	9606.ENSP00000281453	9606.ENSP00000251496	0	0	0	0	0.837	0	0	0.37	0.893
EXOSC5	IMP4	9606.ENSP00000221233	9606.ENSP00000259239	0.135	0	0	0	0.837	0.559	0.9	0	0.992
MCM6	RPA1	9606.ENSP00000264156	9606.ENSP00000254719	0	0	0	0	0.837	0.795	0.6	0.632	0.994
GTPBP4	PUS7	9606.ENSP00000354040	9606.ENSP00000348722	0	0	0	0	0.836	0	0	0	0.836
DPH5	NHP2	9606.ENSP00000359127	9606.ENSP00000274606	0	0	0	0	0.835	0	0	0	0.835
FETUB	SERPINC1	9606.ENSP00000265029	9606.ENSP00000356671	0	0	0	0	0.835	0	0	0.261	0.873
GNL3	PWP1	9606.ENSP00000395772	9606.ENSP00000387365	0	0	0	0	0.835	0.072	0	0.209	0.868
HJURP	NCAPG	9606.ENSP00000414109	9606.ENSP00000251496	0	0	0	0	0.835	0	0	0.37	0.891
NHP2	RPF1	9606.ENSP00000274606	9606.ENSP00000359688	0	0	0	0	0.835	0.271	0	0	0.874
CDK1	HJURP	9606.ENSP00000378699	9606.ENSP00000414109	0	0	0	0	0.834	0	0	0.524	0.917
SLBP	TYMS	9606.ENSP00000417686	9606.ENSP00000315644	0	0	0	0	0.834	0	0	0.147	0.852
ATP5C1	PMPCB	9606.ENSP00000349142	9606.ENSP00000249269	0	0	0	0	0.833	0.178	0	0.216	0.883
CDK1	GINS1	9606.ENSP00000378699	9606.ENSP00000262460	0	0	0	0	0.833	0.788	0	0.225	0.97
AAMP	NHP2	9606.ENSP00000248450	9606.ENSP00000274606	0	0	0	0	0.832	0	0	0	0.832
CLNS1A	DUT	9606.ENSP00000433919	9606.ENSP00000370376	0	0	0	0	0.832	0	0	0	0.832
DUT	RFC2	9606.ENSP00000370376	9606.ENSP00000055077	0.07	0	0	0	0.832	0	0	0.361	0.891
DUT	SLBP	9606.ENSP00000370376	9606.ENSP00000417686	0	0	0	0	0.832	0	0	0.086	0.84
FGB	SERPINC1	9606.ENSP00000306099	9606.ENSP00000356671	0	0	0	0	0.832	0.392	0.9	0.517	0.994
COL3A1	LUM	9606.ENSP00000304408	9606.ENSP00000266718	0	0	0	0	0.831	0.189	0.72	0.607	0.982
FETUB	FGB	9606.ENSP00000265029	9606.ENSP00000306099	0	0	0	0	0.831	0.086	0	0.072	0.844
FETUB	FGA	9606.ENSP00000265029	9606.ENSP00000306361	0	0	0	0	0.831	0.086	0	0.199	0.866
NHP2	PWP1	9606.ENSP00000274606	9606.ENSP00000387365	0	0	0	0	0.831	0.056	0	0.104	0.845
POLE2	TYMS	9606.ENSP00000216367	9606.ENSP00000315644	0	0	0	0	0.831	0	0	0.345	0.885
AHSG	FGA	9606.ENSP00000393887	9606.ENSP00000306361	0	0	0	0	0.83	0.086	0	0.486	0.913
CDK1	SLBP	9606.ENSP00000378699	9606.ENSP00000417686	0	0	0	0	0.83	0.27	0	0.334	0.91
NDC80	POLE2	9606.ENSP00000261597	9606.ENSP00000216367	0	0	0	0	0.83	0	0	0.058	0.833
PPIB	SSR4	9606.ENSP00000300026	9606.ENSP00000317331	0	0	0	0	0.83	0	0	0.315	0.879
FETUB	FGG	9606.ENSP00000265029	9606.ENSP00000336829	0	0	0	0	0.829	0.086	0	0.191	0.863
HGD	PAH	9606.ENSP00000283871	9606.ENSP00000448059	0.167	0	0	0	0.829	0	0	0.594	0.937
NIP7	SSBP1	9606.ENSP00000254940	9606.ENSP00000419665	0	0	0	0	0.829	0	0	0.067	0.834
DPH5	NIP7	9606.ENSP00000359127	9606.ENSP00000254940	0	0	0	0	0.828	0	0	0	0.828
NHP2	SSBP1	9606.ENSP00000274606	9606.ENSP00000419665	0	0	0	0	0.828	0	0	0	0.828
NUSAP1	SPC24	9606.ENSP00000453403	9606.ENSP00000465075	0	0	0	0	0.827	0	0	0.181	0.852
CENPU	MELK	9606.ENSP00000281453	9606.ENSP00000298048	0	0	0	0	0.826	0	0	0.27	0.868
FBXO5	NCAPG	9606.ENSP00000229758	9606.ENSP00000251496	0	0	0	0	0.826	0	0	0.073	0.831
PUS7	PWP1	9606.ENSP00000348722	9606.ENSP00000387365	0	0	0	0	0.826	0	0	0	0.826
CENPU	MAD2L1	9606.ENSP00000281453	9606.ENSP00000296509	0	0	0	0	0.825	0	0	0.31	0.874
PSMB1	PSMD13	9606.ENSP00000262193	9606.ENSP00000396937	0	0	0	0	0.825	0.982	0.8	0.521	0.999
SEC11C	SSR4	9606.ENSP00000468633	9606.ENSP00000317331	0	0	0	0	0.825	0	0	0.328	0.877
COL3A1	DCN	9606.ENSP00000304408	9606.ENSP00000052754	0	0	0	0	0.824	0.076	0	0.608	0.931
NDUFS6	UQCRHL	9606.ENSP00000274137	9606.ENSP00000485401	0	0	0	0	0.824	0.728	0	0.098	0.953
SEC61G	TIMM9	9606.ENSP00000388337	9606.ENSP00000378588	0	0	0	0	0.824	0	0	0.122	0.839
COX5B	NDUFB5	9606.ENSP00000258424	9606.ENSP00000259037	0	0	0	0	0.823	0	0	0.588	0.924
ECT2	MAD2L1	9606.ENSP00000376457	9606.ENSP00000296509	0	0	0	0	0.823	0	0	0.27	0.865
COX7A2L	UQCRH	9606.ENSP00000367938	9606.ENSP00000309565	0	0	0	0	0.822	0.699	0	0.352	0.962
GNL3	NIP7	9606.ENSP00000395772	9606.ENSP00000254940	0	0	0	0	0.822	0.623	0	0.34	0.951
CDK1	CENPU	9606.ENSP00000378699	9606.ENSP00000281453	0	0	0	0	0.821	0	0	0.386	0.885
CKS2	MELK	9606.ENSP00000364976	9606.ENSP00000298048	0	0	0	0	0.821	0.056	0	0.32	0.875
GNL3	RPF1	9606.ENSP00000395772	9606.ENSP00000359688	0	0	0	0	0.821	0.601	0	0.143	0.933
MAD2L1	VRK1	9606.ENSP00000296509	9606.ENSP00000216639	0	0	0	0	0.821	0.089	0	0.055	0.832
MELK	TYMS	9606.ENSP00000298048	9606.ENSP00000315644	0	0	0	0	0.821	0	0	0.193	0.849
DIMT1	GNL3	9606.ENSP00000199320	9606.ENSP00000395772	0	0	0	0	0.82	0	0	0.065	0.825
PSMD13	PSMD14	9606.ENSP00000396937	9606.ENSP00000386541	0	0	0	0	0.82	0.993	0.8	0.994	0.999
NDUFB5	UQCRHL	9606.ENSP00000259037	9606.ENSP00000485401	0	0	0	0	0.818	0.251	0	0.298	0.895
CCT4	CCT6B	9606.ENSP00000377958	9606.ENSP00000327191	0	0	0.361	0.775	0.817	0.972	0.6	0.727	0.998
COX7A2	UQCRHL	9606.ENSP00000359098	9606.ENSP00000485401	0	0	0	0	0.817	0.202	0	0.182	0.87
ENOPH1	MTPN	9606.ENSP00000273920	9606.ENSP00000376800	0	0	0	0	0.817	0	0	0	0.817
GNL3	IMP4	9606.ENSP00000395772	9606.ENSP00000259239	0	0	0	0	0.817	0.182	0	0.069	0.849
GNL3	NOL10	9606.ENSP00000395772	9606.ENSP00000371101	0	0	0	0	0.817	0	0	0	0.817
IMP4	PPAN	9606.ENSP00000259239	9606.ENSP00000253107	0	0	0	0	0.817	0.302	0	0.303	0.903
AFP	APOB	9606.ENSP00000379138	9606.ENSP00000233242	0	0	0	0	0.816	0	0	0.321	0.87
SEC11C	SPCS1	9606.ENSP00000468633	9606.ENSP00000478310	0	0	0	0	0.816	0.597	0.8	0.872	0.997
NHP2	NOL10	9606.ENSP00000274606	9606.ENSP00000371101	0	0	0	0	0.815	0.346	0	0.084	0.879
NHP2	TRUB1	9606.ENSP00000274606	9606.ENSP00000298746	0.073	0	0	0	0.815	0.784	0	0.574	0.982
NOL10	PUS7	9606.ENSP00000371101	9606.ENSP00000348722	0	0	0	0	0.814	0	0	0	0.814
AHSG	APOB	9606.ENSP00000393887	9606.ENSP00000233242	0	0	0	0	0.813	0	0	0.452	0.893
COX7A2L	UQCRHL	9606.ENSP00000367938	9606.ENSP00000485401	0	0	0	0	0.813	0.202	0	0.083	0.851
GNL3	NHP2	9606.ENSP00000395772	9606.ENSP00000274606	0	0	0	0	0.813	0.153	0	0.159	0.855
IFI44	RSAD2	9606.ENSP00000359783	9606.ENSP00000371471	0	0	0	0	0.813	0	0	0.71	0.943
NDUFB5	NDUFC2-KCTD14	9606.ENSP00000259037	9606.ENSP00000432614	0	0	0	0	0.813	0.527	0.54	0.097	0.958
CDK1	FBXO5	9606.ENSP00000378699	9606.ENSP00000229758	0	0	0	0	0.812	0.27	0.9	0.602	0.993
BOP1	GNL3	9606.ENSP00000455106	9606.ENSP00000395772	0	0	0	0	0.811	0.9	0.9	0.729	0.999
NIP7	TRUB1	9606.ENSP00000254940	9606.ENSP00000298746	0	0	0	0	0.811	0.698	0	0	0.94
IMP4	RTCA	9606.ENSP00000259239	9606.ENSP00000260563	0	0	0	0	0.81	0.74	0	0.188	0.956
MCTS1	WDR83OS	9606.ENSP00000360365	9606.ENSP00000468969	0	0	0	0	0.81	0	0	0	0.81
COX7A2	HINT1	9606.ENSP00000359098	9606.ENSP00000304229	0	0	0	0	0.809	0	0	0.122	0.825
BOP1	TRUB1	9606.ENSP00000455106	9606.ENSP00000298746	0	0	0	0	0.808	0.751	0	0.101	0.953
NDUFC2-KCTD14	NDUFS6	9606.ENSP00000432614	9606.ENSP00000274137	0	0	0	0	0.808	0.772	0.54	0.141	0.98
PPAN	RPF1	9606.ENSP00000253107	9606.ENSP00000359688	0	0	0	0	0.808	0.633	0.54	0.351	0.976
COX5A	NDUFC2-KCTD14	9606.ENSP00000317780	9606.ENSP00000432614	0	0	0	0	0.807	0.726	0	0.042	0.944
EXOSC5	NHP2	9606.ENSP00000221233	9606.ENSP00000274606	0	0	0	0	0.807	0.159	0	0.171	0.854
NOL10	RRP36	9606.ENSP00000371101	9606.ENSP00000244496	0	0	0	0	0.807	0	0	0.429	0.885
DUT	RRM2B	9606.ENSP00000370376	9606.ENSP00000251810	0	0	0	0	0.806	0	0	0.329	0.864
NIP7	RRP36	9606.ENSP00000254940	9606.ENSP00000244496	0	0	0	0	0.806	0	0.9	0.15	0.982
NOP10	TMA7	9606.ENSP00000332198	9606.ENSP00000397843	0	0	0	0	0.804	0	0	0	0.804
AHSG	SERPINC1	9606.ENSP00000393887	9606.ENSP00000356671	0	0	0	0	0.8	0	0	0.493	0.894
POLE2	RFC4	9606.ENSP00000216367	9606.ENSP00000376272	0	0	0	0	0.799	0	0.6	0.587	0.963
COL3A1	POSTN	9606.ENSP00000304408	9606.ENSP00000369071	0	0	0	0	0.798	0.103	0	0.609	0.923
FGA	HRG	9606.ENSP00000306361	9606.ENSP00000232003	0	0	0	0	0.798	0.304	0	0.487	0.921
MCM6	TYMS	9606.ENSP00000264156	9606.ENSP00000315644	0	0	0	0	0.798	0	0	0.297	0.852
MELK	RFC4	9606.ENSP00000298048	9606.ENSP00000376272	0	0	0	0	0.796	0.058	0	0.414	0.877
NDUFAB1	NDUFC2	9606.ENSP00000458770	9606.ENSP00000281031	0	0	0	0	0.792	0.987	0.9	0.712	0.999
RPF1	RTCA	9606.ENSP00000359688	9606.ENSP00000260563	0	0	0	0	0.791	0.369	0	0.101	0.871
CENPU	NDC80	9606.ENSP00000281453	9606.ENSP00000261597	0	0	0	0	0.788	0	0	0.938	0.986
CENPU	NUSAP1	9606.ENSP00000281453	9606.ENSP00000453403	0	0	0	0	0.784	0	0	0.397	0.864
BCKDHB	MCCC2	9606.ENSP00000318351	9606.ENSP00000343657	0.078	0	0	0	0.782	0	0	0.537	0.898
COX7A2	NDUFA1	9606.ENSP00000359098	9606.ENSP00000360492	0	0	0	0	0.782	0	0	0.374	0.858
C8A	C8B	9606.ENSP00000354458	9606.ENSP00000360281	0	0	0	0.836	0.78	0.848	0.9	0.975	0.996
CDK1	POLE2	9606.ENSP00000378699	9606.ENSP00000216367	0	0	0	0	0.779	0.138	0	0.309	0.857
GTPBP4	TEX13A	9606.ENSP00000354040	9606.ENSP00000471604	0	0	0	0	0.778	0.056	0	0	0.781
BCAP29	GPX4	9606.ENSP00000368414	9606.ENSP00000346103	0	0	0	0	0.777	0	0	0.11	0.793
IDH3B	UQCRC1	9606.ENSP00000370223	9606.ENSP00000203407	0	0	0	0	0.774	0.726	0	0.298	0.952
APRT	NHP2	9606.ENSP00000367615	9606.ENSP00000274606	0.119	0	0	0	0.772	0	0	0.062	0.795
GART	MTHFD2L	9606.ENSP00000371253	9606.ENSP00000379108	0.37	0	0	0	0.772	0	0.9	0.587	0.993
NDUFAB1	NDUFC2-KCTD14	9606.ENSP00000458770	9606.ENSP00000432614	0	0	0	0	0.772	0.938	0.54	0.547	0.996
XAGE1A	XAGE1B	9606.ENSP00000364752	9606.ENSP00000364766	0	0	0	0.982	0.771	0.6	0	0	0.904
APOB	FGG	9606.ENSP00000233242	9606.ENSP00000336829	0	0	0	0	0.77	0	0	0.31	0.835
BOP1	PUS7	9606.ENSP00000455106	9606.ENSP00000348722	0	0	0	0	0.769	0	0	0	0.769
FGA	PAH	9606.ENSP00000306361	9606.ENSP00000448059	0	0	0	0	0.769	0	0	0.182	0.803
NIP7	RTCA	9606.ENSP00000254940	9606.ENSP00000260563	0.126	0	0	0	0.769	0	0	0	0.789
NUSAP1	RFC4	9606.ENSP00000453403	9606.ENSP00000376272	0	0	0	0	0.769	0	0	0.351	0.844
SPCS1	TMA7	9606.ENSP00000478310	9606.ENSP00000397843	0	0	0	0	0.767	0	0	0	0.767
RPA1	SSRP1	9606.ENSP00000254719	9606.ENSP00000278412	0	0	0	0	0.765	0.12	0	0.203	0.821
CKS2	NDC80	9606.ENSP00000364976	9606.ENSP00000261597	0	0	0	0	0.764	0	0	0.176	0.797
COX5B	COX7A2	9606.ENSP00000258424	9606.ENSP00000359098	0	0	0	0	0.764	0.826	0	0.576	0.981
PSMA3	SLIRP	9606.ENSP00000216455	9606.ENSP00000450909	0	0	0	0	0.761	0.057	0	0	0.765
FGG	PAH	9606.ENSP00000336829	9606.ENSP00000448059	0	0	0	0	0.76	0	0	0.101	0.775
PSMA3	UBE2V2	9606.ENSP00000216455	9606.ENSP00000428209	0	0	0	0	0.76	0	0	0.296	0.824
FBXO5	NUSAP1	9606.ENSP00000229758	9606.ENSP00000453403	0	0	0	0	0.759	0	0	0.314	0.827
ATP5C1	IDH3B	9606.ENSP00000349142	9606.ENSP00000370223	0.088	0	0	0	0.757	0.249	0	0.282	0.864
AGXT	HRG	9606.ENSP00000302620	9606.ENSP00000232003	0	0	0	0	0.755	0	0	0.083	0.766
CCT4	CCT8L2	9606.ENSP00000377958	9606.ENSP00000353048	0	0	0.217	0.635	0.755	0.773	0.54	0.536	0.978
MRPL13	NDUFAB1	9606.ENSP00000306548	9606.ENSP00000458770	0	0	0	0	0.755	0.905	0	0.661	0.991
AGXT	FGA	9606.ENSP00000302620	9606.ENSP00000306361	0	0	0	0	0.753	0	0	0.131	0.776
DLAT	PDHA2	9606.ENSP00000280346	9606.ENSP00000295266	0	0	0.432	0	0.753	0.547	0.9	0.774	0.998
DCTD	RFC4	9606.ENSP00000349576	9606.ENSP00000376272	0	0	0	0	0.751	0	0	0	0.751
GTF2A2	MED10	9606.ENSP00000379372	9606.ENSP00000255764	0	0	0	0	0.751	0.559	0	0.059	0.887
DPM1	PSMA3	9606.ENSP00000360644	9606.ENSP00000216455	0	0	0	0	0.75	0	0	0	0.75
ASPN	OGN	9606.ENSP00000364694	9606.ENSP00000262551	0	0	0	0.615	0.749	0	0	0.784	0.824
FGB	PAH	9606.ENSP00000306099	9606.ENSP00000448059	0	0	0	0	0.749	0	0	0.167	0.782
MCM6	NCAPG	9606.ENSP00000264156	9606.ENSP00000251496	0	0	0	0	0.747	0	0	0.311	0.818
MELK	POLE2	9606.ENSP00000298048	9606.ENSP00000216367	0	0	0	0	0.747	0	0	0.09	0.76
PPAN	PWP1	9606.ENSP00000253107	9606.ENSP00000387365	0	0	0	0	0.747	0.102	0	0.088	0.775
ACTL6A	RFC4	9606.ENSP00000397552	9606.ENSP00000376272	0	0	0	0	0.746	0.057	0	0.066	0.756
PSMA3	VBP1	9606.ENSP00000216455	9606.ENSP00000286428	0	0	0	0	0.745	0.061	0	0	0.75
NDUFAB1	UQCRH	9606.ENSP00000458770	9606.ENSP00000309565	0	0	0	0	0.743	0.843	0	0.458	0.976
NDUFC2	UQCRH	9606.ENSP00000281031	9606.ENSP00000309565	0	0	0	0	0.74	0.846	0	0.371	0.972
AAMP	BOP1	9606.ENSP00000248450	9606.ENSP00000455106	0	0	0	0	0.737	0	0	0.426	0.843
CDK1	KIF4B	9606.ENSP00000378699	9606.ENSP00000387875	0	0	0	0	0.737	0.152	0	0.222	0.811
FBXO5	RFC4	9606.ENSP00000229758	9606.ENSP00000376272	0	0	0	0	0.736	0	0	0.07	0.744
NHP2	SNRNP25	9606.ENSP00000274606	9606.ENSP00000372482	0	0	0	0	0.736	0	0	0	0.736
ASPN	COL3A1	9606.ENSP00000364694	9606.ENSP00000304408	0	0	0	0	0.734	0.076	0	0.457	0.854
C8A	FGG	9606.ENSP00000354458	9606.ENSP00000336829	0	0	0	0	0.734	0	0	0.338	0.816
CENPU	RFC4	9606.ENSP00000281453	9606.ENSP00000376272	0	0	0	0	0.733	0	0	0.112	0.753
MCM6	POLE2	9606.ENSP00000264156	9606.ENSP00000216367	0	0	0	0	0.732	0.767	0.9	0.701	0.997
NDUFA1	UQCRH	9606.ENSP00000360492	9606.ENSP00000309565	0	0	0	0	0.731	0.822	0	0.448	0.971
COX7A2L	NDUFB5	9606.ENSP00000367938	9606.ENSP00000259037	0	0	0	0	0.73	0	0	0.215	0.779
COX7A2	TMA7	9606.ENSP00000359098	9606.ENSP00000397843	0	0	0	0	0.729	0	0	0	0.729
NDUFA1	SLIRP	9606.ENSP00000360492	9606.ENSP00000450909	0	0	0	0	0.729	0	0	0.058	0.734
PGM2	UGT3A1	9606.ENSP00000371393	9606.ENSP00000274278	0	0	0	0	0.727	0	0	0	0.727
PGM2	UGT3A2	9606.ENSP00000371393	9606.ENSP00000282507	0	0	0	0	0.727	0	0	0	0.727
ASPN	SFRP4	9606.ENSP00000364694	9606.ENSP00000410715	0	0	0	0	0.726	0	0	0.179	0.765
C8A	FGA	9606.ENSP00000354458	9606.ENSP00000306361	0	0	0	0	0.726	0	0	0.365	0.818
AFP	TYR	9606.ENSP00000379138	9606.ENSP00000263321	0	0	0	0	0.724	0	0	0.308	0.801
PAH	SERPINC1	9606.ENSP00000448059	9606.ENSP00000356671	0	0	0	0	0.724	0	0	0.108	0.743
AHSG	PAH	9606.ENSP00000393887	9606.ENSP00000448059	0	0	0	0	0.722	0	0	0	0.722
LMNB1	NUSAP1	9606.ENSP00000261366	9606.ENSP00000453403	0	0	0	0	0.722	0	0	0.154	0.755
FKBP3	PSMA3	9606.ENSP00000216330	9606.ENSP00000216455	0.047	0	0	0	0.72	0.057	0	0.193	0.77
COX5A	UQCRC1	9606.ENSP00000317780	9606.ENSP00000203407	0	0	0	0	0.716	0.941	0.36	0.753	0.997
DDX39A	EFTUD2	9606.ENSP00000242776	9606.ENSP00000392094	0	0	0	0	0.716	0.213	0	0.152	0.794
FBXO5	MELK	9606.ENSP00000229758	9606.ENSP00000298048	0	0	0	0	0.716	0	0	0.071	0.725
BCKDHB	HIBADH	9606.ENSP00000318351	9606.ENSP00000265395	0.083	0	0	0	0.71	0	0	0.521	0.861
CKS2	RFC4	9606.ENSP00000364976	9606.ENSP00000376272	0	0	0	0	0.709	0	0	0.402	0.819
APOB	FGA	9606.ENSP00000233242	9606.ENSP00000306361	0	0	0	0	0.708	0	0	0.344	0.8
FGA	HGD	9606.ENSP00000306361	9606.ENSP00000283871	0	0	0	0	0.708	0	0	0	0.708
PSMA5	VBP1	9606.ENSP00000271308	9606.ENSP00000286428	0	0	0	0	0.708	0.056	0	0	0.712
ATP5C1	UQCRH	9606.ENSP00000349142	9606.ENSP00000309565	0	0	0	0	0.707	0.324	0	0.541	0.901
COX5B	UQCRC1	9606.ENSP00000258424	9606.ENSP00000203407	0	0	0	0	0.707	0.77	0	0.723	0.979
COX5B	NDUFC2	9606.ENSP00000258424	9606.ENSP00000281031	0	0	0	0	0.707	0.619	0	0.451	0.933
PFDN2	VBP1	9606.ENSP00000356989	9606.ENSP00000286428	0	0	0	0	0.707	0.995	0.8	0.887	0.999
MCM6	MELK	9606.ENSP00000264156	9606.ENSP00000298048	0	0	0	0	0.705	0.059	0	0.281	0.783
CCT4	PSMD14	9606.ENSP00000377958	9606.ENSP00000386541	0	0	0	0	0.704	0.376	0	0.173	0.834
COX5B	UQCRH	9606.ENSP00000258424	9606.ENSP00000309565	0	0	0	0	0.704	0.756	0	0.613	0.969
C8A	FGB	9606.ENSP00000354458	9606.ENSP00000306099	0	0	0	0	0.703	0	0	0.365	0.804
ACADM	ETFA	9606.ENSP00000359871	9606.ENSP00000452762	0.079	0.017	0.328	0	0.701	0.838	0	0.438	0.98
BOP1	PPAN	9606.ENSP00000455106	9606.ENSP00000253107	0	0	0	0	0.701	0.347	0.54	0.217	0.92
FANCD2	NCAPG	9606.ENSP00000287647	9606.ENSP00000251496	0	0	0	0	0.701	0	0	0.044	0.702
IMP4	TRUB1	9606.ENSP00000259239	9606.ENSP00000298746	0	0	0	0	0.7	0	0	0.083	0.713
CDK1	RRM2B	9606.ENSP00000378699	9606.ENSP00000251810	0	0	0	0	0.699	0	0	0.198	0.748
CENPU	TYMS	9606.ENSP00000281453	9606.ENSP00000315644	0	0	0	0	0.699	0	0	0.232	0.759
DUT	NDC80	9606.ENSP00000370376	9606.ENSP00000261597	0	0	0	0	0.699	0	0	0	0.699
GINS1	MAD2L1	9606.ENSP00000262460	9606.ENSP00000296509	0	0	0	0	0.698	0	0	0.192	0.745
NOL10	PPAN	9606.ENSP00000371101	9606.ENSP00000253107	0	0	0	0	0.697	0.13	0	0	0.725
C8A	SERPINC1	9606.ENSP00000354458	9606.ENSP00000356671	0	0	0	0	0.696	0	0	0.202	0.747
NDUFAB1	PSMD14	9606.ENSP00000458770	9606.ENSP00000386541	0	0	0	0	0.694	0	0	0	0.694
AHSG	TTR	9606.ENSP00000393887	9606.ENSP00000237014	0	0	0	0	0.693	0	0	0.602	0.872
DNAJB9	VIMP	9606.ENSP00000249356	9606.ENSP00000381282	0	0	0	0	0.693	0	0	0.199	0.744
MRPL13	PSMA3	9606.ENSP00000306548	9606.ENSP00000216455	0	0	0	0	0.692	0	0	0.067	0.7
PWP1	RRP36	9606.ENSP00000387365	9606.ENSP00000244496	0	0	0	0	0.689	0	0	0	0.689
APOB	PAH	9606.ENSP00000233242	9606.ENSP00000448059	0	0	0	0	0.688	0	0	0.192	0.738
C8A	HGD	9606.ENSP00000354458	9606.ENSP00000283871	0	0	0	0	0.688	0	0	0	0.688
F13B	FGA	9606.ENSP00000356382	9606.ENSP00000306361	0	0	0	0	0.686	0.373	0.9	0.636	0.991
CKS2	DUT	9606.ENSP00000364976	9606.ENSP00000370376	0	0	0	0	0.685	0.284	0	0.183	0.8
EFTUD2	SSRP1	9606.ENSP00000392094	9606.ENSP00000278412	0	0	0	0	0.685	0.24	0	0.101	0.766
HJURP	TYMS	9606.ENSP00000414109	9606.ENSP00000315644	0	0	0	0	0.685	0	0	0.171	0.727
AFP	FGG	9606.ENSP00000379138	9606.ENSP00000336829	0	0	0	0	0.684	0.099	0	0.235	0.763
DPM1	MMADHC	9606.ENSP00000360644	9606.ENSP00000389060	0	0	0	0	0.684	0	0	0.054	0.688
HJURP	MAD2L1	9606.ENSP00000414109	9606.ENSP00000296509	0	0	0	0	0.684	0	0	0.16	0.723
CKS2	ECT2	9606.ENSP00000364976	9606.ENSP00000376457	0	0	0	0	0.683	0	0	0.344	0.784
NDUFA1	TMA7	9606.ENSP00000360492	9606.ENSP00000397843	0	0	0	0	0.681	0	0	0	0.681
AGXT	C8A	9606.ENSP00000302620	9606.ENSP00000354458	0	0	0	0	0.68	0	0	0.171	0.724
COX5A	PMPCB	9606.ENSP00000317780	9606.ENSP00000249269	0	0	0	0	0.68	0.736	0	0.393	0.944
IMP4	RRP36	9606.ENSP00000259239	9606.ENSP00000244496	0	0	0	0	0.68	0	0.6	0.404	0.917
NCAPG	SPC24	9606.ENSP00000251496	9606.ENSP00000465075	0	0	0	0	0.68	0	0	0.274	0.757
FGA	TTR	9606.ENSP00000306361	9606.ENSP00000237014	0	0	0	0	0.679	0	0.3	0.405	0.854
AHSG	TYR	9606.ENSP00000393887	9606.ENSP00000263321	0	0	0	0	0.678	0	0	0.055	0.682
COX7A2	SLIRP	9606.ENSP00000359098	9606.ENSP00000450909	0	0	0	0	0.678	0	0	0.165	0.719
FETUB	PAH	9606.ENSP00000265029	9606.ENSP00000448059	0	0	0	0	0.677	0	0	0	0.677
NCAPG	SLBP	9606.ENSP00000251496	9606.ENSP00000417686	0	0	0	0	0.677	0	0	0	0.677
NDC80	SLBP	9606.ENSP00000261597	9606.ENSP00000417686	0	0	0	0	0.677	0	0	0	0.677
RFC4	RPA1	9606.ENSP00000376272	9606.ENSP00000254719	0	0	0	0	0.677	0.43	0.9	0.534	0.99
NDUFAB1	RBX1	9606.ENSP00000458770	9606.ENSP00000216225	0	0	0	0	0.676	0	0	0	0.676
NUSAP1	POLE2	9606.ENSP00000453403	9606.ENSP00000216367	0	0	0	0	0.676	0	0	0.09	0.693
HGD	SERPINC1	9606.ENSP00000283871	9606.ENSP00000356671	0	0	0	0	0.675	0	0	0.095	0.693
NDUFS6	SPCS1	9606.ENSP00000274137	9606.ENSP00000478310	0	0	0	0	0.675	0	0	0	0.675
NIP7	PUS7	9606.ENSP00000254940	9606.ENSP00000348722	0.042	0	0	0	0.675	0	0	0.139	0.708
GINS1	NCAPG	9606.ENSP00000262460	9606.ENSP00000251496	0	0	0	0	0.674	0	0	0.377	0.788
C8A	F13B	9606.ENSP00000354458	9606.ENSP00000356382	0	0	0	0	0.671	0	0	0.168	0.715
F13B	PAH	9606.ENSP00000356382	9606.ENSP00000448059	0	0	0	0	0.671	0	0	0.134	0.703
NHP2	POP5	9606.ENSP00000274606	9606.ENSP00000350098	0	0	0	0	0.67	0.249	0.72	0.331	0.947
C8A	F9	9606.ENSP00000354458	9606.ENSP00000218099	0	0	0	0	0.669	0	0	0.145	0.705
COX5B	IDH3B	9606.ENSP00000258424	9606.ENSP00000370223	0	0	0	0	0.669	0.076	0	0.147	0.716
HRG	SERPINC1	9606.ENSP00000232003	9606.ENSP00000356671	0	0	0	0	0.667	0	0	0.803	0.931
AGXT	F13B	9606.ENSP00000302620	9606.ENSP00000356382	0	0	0	0	0.666	0	0	0	0.666
SACM1L	SMNDC1	9606.ENSP00000373713	9606.ENSP00000358616	0	0	0	0	0.666	0	0	0	0.666
DDX39A	DUT	9606.ENSP00000242776	9606.ENSP00000370376	0.043	0	0	0	0.665	0	0	0.055	0.671
ORC2	RFC4	9606.ENSP00000234296	9606.ENSP00000376272	0	0	0	0	0.665	0.103	0	0.286	0.766
AHSG	HRG	9606.ENSP00000393887	9606.ENSP00000232003	0	0	0	0	0.664	0	0	0.72	0.902
AHSG	FETUB	9606.ENSP00000393887	9606.ENSP00000265029	0	0	0	0.649	0.664	0	0	0.727	0.749
DUT	NHP2	9606.ENSP00000370376	9606.ENSP00000274606	0.075	0	0	0	0.664	0	0	0	0.676
F13B	HRG	9606.ENSP00000356382	9606.ENSP00000232003	0	0	0	0	0.664	0	0	0	0.664
FETUB	HRG	9606.ENSP00000265029	9606.ENSP00000232003	0	0	0	0.61	0.664	0	0	0.541	0.732
FGA	HABP2	9606.ENSP00000306361	9606.ENSP00000277903	0	0	0	0	0.664	0.109	0	0.657	0.888
SPCS1	SSR4	9606.ENSP00000478310	9606.ENSP00000317331	0	0	0	0	0.664	0	0	0	0.664
AHSG	C8A	9606.ENSP00000393887	9606.ENSP00000354458	0	0	0	0	0.663	0	0	0.196	0.717
COX5A	UQCRH	9606.ENSP00000317780	9606.ENSP00000309565	0	0	0	0	0.661	0.934	0.54	0.764	0.997
NHP2	SNRPC	9606.ENSP00000274606	9606.ENSP00000244520	0	0	0	0	0.661	0	0	0.101	0.682
PSMA5	PSMD13	9606.ENSP00000271308	9606.ENSP00000396937	0	0	0	0	0.661	0.991	0.8	0.703	0.999
AGXT	FETUB	9606.ENSP00000302620	9606.ENSP00000265029	0	0	0	0	0.66	0	0	0.083	0.675
APOB	FGB	9606.ENSP00000233242	9606.ENSP00000306099	0	0	0	0	0.659	0	0	0.39	0.783
F13B	F9	9606.ENSP00000356382	9606.ENSP00000218099	0	0	0	0	0.659	0	0	0.269	0.74
KIF4B	NDC80	9606.ENSP00000387875	9606.ENSP00000261597	0	0	0	0	0.659	0.181	0	0.116	0.732
AAMP	NIP7	9606.ENSP00000248450	9606.ENSP00000254940	0	0	0	0	0.658	0	0	0	0.658
ECT2	FBXO5	9606.ENSP00000376457	9606.ENSP00000229758	0	0	0	0	0.658	0	0	0.248	0.732
EEF1E1	MAD2L1	9606.ENSP00000369038	9606.ENSP00000296509	0	0	0	0	0.658	0	0	0.12	0.686
LMOD2	PLN	9606.ENSP00000411932	9606.ENSP00000350132	0	0	0	0	0.658	0	0	0.198	0.715
PPP1CC	YWHAQ	9606.ENSP00000341779	9606.ENSP00000371267	0	0	0	0	0.658	0.527	0	0.248	0.868
F13B	HGD	9606.ENSP00000356382	9606.ENSP00000283871	0	0	0	0	0.657	0	0	0.198	0.714
KIF4B	MELK	9606.ENSP00000387875	9606.ENSP00000298048	0	0	0	0	0.657	0	0	0	0.657
SF3B6	SNRPB2	9606.ENSP00000233468	9606.ENSP00000246071	0	0	0	0	0.657	0.894	0.6	0.378	0.989
EDF1	SIL1	9606.ENSP00000224073	9606.ENSP00000378294	0	0	0	0	0.655	0	0	0.261	0.735
NOL10	TRUB1	9606.ENSP00000371101	9606.ENSP00000298746	0	0	0	0	0.655	0	0	0.407	0.787
CYTH3	MTPN	9606.ENSP00000297044	9606.ENSP00000376800	0	0	0	0	0.654	0.058	0	0.043	0.66
DUT	NCAPG	9606.ENSP00000370376	9606.ENSP00000251496	0	0	0	0	0.654	0	0	0	0.654
FGG	HABP2	9606.ENSP00000336829	9606.ENSP00000277903	0	0	0	0	0.654	0.109	0	0.74	0.913
MCM6	RRM2B	9606.ENSP00000264156	9606.ENSP00000251810	0	0	0	0	0.654	0	0	0.15	0.693
PPAN	RRP36	9606.ENSP00000253107	9606.ENSP00000244496	0	0	0	0	0.654	0	0	0	0.654
PWP1	TEX13A	9606.ENSP00000387365	9606.ENSP00000471604	0	0	0	0	0.654	0	0	0.078	0.667
AGXT	HGD	9606.ENSP00000302620	9606.ENSP00000283871	0	0	0	0	0.653	0	0	0.193	0.707
APRT	NIP7	9606.ENSP00000367615	9606.ENSP00000254940	0	0	0	0	0.653	0	0	0	0.653
CENPU	MCM6	9606.ENSP00000281453	9606.ENSP00000264156	0	0	0	0	0.653	0	0	0.148	0.692
CRP	UGT3A1	9606.ENSP00000255030	9606.ENSP00000274278	0	0	0	0	0.653	0	0	0	0.653
CRP	UGT3A2	9606.ENSP00000255030	9606.ENSP00000282507	0	0	0	0	0.653	0	0	0	0.653
FGG	HRG	9606.ENSP00000336829	9606.ENSP00000232003	0	0	0	0	0.653	0.086	0	0.539	0.841
GTPBP4	PPAN	9606.ENSP00000354040	9606.ENSP00000253107	0	0	0	0	0.653	0.821	0	0.26	0.95
GTPBP4	TRUB1	9606.ENSP00000354040	9606.ENSP00000298746	0	0	0	0	0.653	0.213	0	0	0.715
MAGT1	SEC11C	9606.ENSP00000354649	9606.ENSP00000468633	0	0	0	0	0.653	0.109	0	0.36	0.785
PFDN2	PSMA3	9606.ENSP00000356989	9606.ENSP00000216455	0	0	0	0	0.653	0.056	0	0.078	0.672
AHSA2	EDF1	9606.ENSP00000377970	9606.ENSP00000224073	0	0	0	0	0.652	0	0	0.346	0.762
ATP5C1	UQCRHL	9606.ENSP00000349142	9606.ENSP00000485401	0	0	0	0	0.652	0.324	0	0.234	0.804
BOP1	CTPS2	9606.ENSP00000455106	9606.ENSP00000401264	0	0	0	0	0.652	0	0	0.073	0.663
CARS2	LARS	9606.ENSP00000257347	9606.ENSP00000377954	0.148	0	0	0	0.652	0.184	0	0.746	0.93
COX5B	PMPCB	9606.ENSP00000258424	9606.ENSP00000249269	0	0	0	0	0.652	0.77	0	0.335	0.942
DUT	SSBP1	9606.ENSP00000370376	9606.ENSP00000419665	0.172	0	0	0	0.652	0	0	0.218	0.755
PSMA5	UBE2V2	9606.ENSP00000271308	9606.ENSP00000428209	0	0	0	0	0.652	0	0	0.207	0.712
PSMB7	PSMD13	9606.ENSP00000259457	9606.ENSP00000396937	0	0	0	0	0.652	0.944	0.8	0.552	0.998
RRM2B	TYMS	9606.ENSP00000251810	9606.ENSP00000315644	0	0	0	0	0.652	0.056	0	0.477	0.813
TIMM9	WDR83OS	9606.ENSP00000378588	9606.ENSP00000468969	0	0	0	0	0.652	0	0	0	0.652
BOP1	TEX13A	9606.ENSP00000455106	9606.ENSP00000471604	0	0	0	0	0.651	0	0	0	0.651
COX5B	NDUFC2-KCTD14	9606.ENSP00000258424	9606.ENSP00000432614	0	0	0	0	0.651	0.619	0	0.079	0.866
CTPS2	PWP1	9606.ENSP00000401264	9606.ENSP00000387365	0	0	0	0	0.651	0.388	0	0	0.777
HRG	PAH	9606.ENSP00000232003	9606.ENSP00000448059	0	0	0	0	0.651	0	0	0	0.651
NDUFA1	UQCRHL	9606.ENSP00000360492	9606.ENSP00000485401	0	0	0	0	0.651	0.149	0	0.131	0.719
ORC2	POLE2	9606.ENSP00000234296	9606.ENSP00000216367	0	0	0	0	0.651	0.151	0.9	0.12	0.97
PWP1	RTCA	9606.ENSP00000387365	9606.ENSP00000260563	0	0	0	0	0.651	0	0	0	0.651
PWP1	TRUB1	9606.ENSP00000387365	9606.ENSP00000298746	0	0	0	0	0.651	0.222	0	0.048	0.718
ABHD12	MTPN	9606.ENSP00000365725	9606.ENSP00000376800	0	0	0	0	0.65	0	0	0	0.65
AHSG	FGB	9606.ENSP00000393887	9606.ENSP00000306099	0	0	0	0	0.65	0.086	0	0.328	0.766
DUT	NIP7	9606.ENSP00000370376	9606.ENSP00000254940	0	0	0	0	0.65	0	0	0	0.65
FGB	HRG	9606.ENSP00000306099	9606.ENSP00000232003	0	0	0	0	0.65	0.086	0	0.54	0.839
MAGT1	SSR4	9606.ENSP00000354649	9606.ENSP00000317331	0	0	0	0	0.65	0.679	0	0.552	0.945
CTPS2	NIP7	9606.ENSP00000401264	9606.ENSP00000254940	0	0	0	0	0.649	0	0	0	0.649
CTPS2	RARS2	9606.ENSP00000401264	9606.ENSP00000358549	0.135	0	0	0	0.649	0	0	0.067	0.691
HGD	HRG	9606.ENSP00000283871	9606.ENSP00000232003	0	0	0	0	0.649	0	0	0	0.649
FGB	HGD	9606.ENSP00000306099	9606.ENSP00000283871	0	0	0	0	0.648	0	0	0.107	0.672
MAD2L1	PLK3	9606.ENSP00000296509	9606.ENSP00000361275	0	0	0	0	0.648	0.35	0	0.366	0.842
NHP2	PPAN	9606.ENSP00000274606	9606.ENSP00000253107	0	0	0	0	0.648	0.665	0	0	0.877
AHSG	HABP2	9606.ENSP00000393887	9606.ENSP00000277903	0	0	0	0	0.647	0.056	0	0.08	0.666
C8A	PAH	9606.ENSP00000354458	9606.ENSP00000448059	0	0	0	0	0.647	0	0	0.074	0.659
CTPS2	GTPBP4	9606.ENSP00000401264	9606.ENSP00000354040	0	0	0	0	0.646	0.26	0	0	0.726
F13B	SERPINC1	9606.ENSP00000356382	9606.ENSP00000356671	0	0	0	0	0.646	0	0.9	0.46	0.979
F9	SERPINC1	9606.ENSP00000218099	9606.ENSP00000356671	0	0	0	0	0.645	0.933	0.9	0.947	0.999
GTPBP4	PRMT1	9606.ENSP00000354040	9606.ENSP00000406162	0	0	0	0	0.645	0	0	0.1	0.667
SNRPC	SNRPN	9606.ENSP00000244520	9606.ENSP00000382972	0	0	0	0	0.645	0.871	0.54	0.603	0.99
F9	HABP2	9606.ENSP00000218099	9606.ENSP00000277903	0	0	0.445	0.689	0.644	0.056	0	0.193	0.71
GTPBP4	RTCA	9606.ENSP00000354040	9606.ENSP00000260563	0.042	0	0	0	0.644	0	0	0.142	0.681
FGA	NR1H4	9606.ENSP00000306361	9606.ENSP00000447149	0	0	0	0	0.643	0.058	0	0.223	0.715
HNRNPU	KHSRP	9606.ENSP00000283179	9606.ENSP00000381216	0	0	0	0	0.643	0	0	0.305	0.741
LAPTM5	LCP1	9606.ENSP00000294507	9606.ENSP00000381581	0	0	0	0	0.643	0	0	0.137	0.679
ATP11C	DIAPH2	9606.ENSP00000332756	9606.ENSP00000321348	0	0	0	0	0.642	0	0	0	0.642
DCN	POSTN	9606.ENSP00000052754	9606.ENSP00000369071	0	0	0	0	0.642	0	0	0.587	0.846
GNL3	TRUB1	9606.ENSP00000395772	9606.ENSP00000298746	0	0	0	0	0.642	0.642	0	0.06	0.869
GTF2A2	TAF13	9606.ENSP00000379372	9606.ENSP00000355051	0	0	0	0	0.642	0	0.9	0.612	0.984
GNL3	PPAN	9606.ENSP00000395772	9606.ENSP00000253107	0	0	0	0	0.641	0.382	0	0.052	0.771
MCM6	NDC80	9606.ENSP00000264156	9606.ENSP00000261597	0	0	0	0	0.641	0.113	0	0.101	0.689
PFDN2	PSMA5	9606.ENSP00000356989	9606.ENSP00000271308	0	0	0	0	0.64	0.056	0	0	0.645
AGXT	APOB	9606.ENSP00000302620	9606.ENSP00000233242	0	0	0	0	0.639	0	0	0.055	0.644
CCT4	PFDN2	9606.ENSP00000377958	9606.ENSP00000356989	0	0	0	0	0.639	0.804	0.65	0.141	0.975
NDUFC2	UQCRHL	9606.ENSP00000281031	9606.ENSP00000485401	0	0	0	0	0.639	0.262	0	0.184	0.763
NDUFC2-KCTD14	UQCRH	9606.ENSP00000432614	9606.ENSP00000309565	0	0	0	0	0.639	0.262	0	0.107	0.741
NDUFC2-KCTD14	UQCRHL	9606.ENSP00000432614	9606.ENSP00000485401	0	0	0	0	0.639	0.262	0	0.107	0.741
NOP10	SEC61G	9606.ENSP00000332198	9606.ENSP00000388337	0	0	0	0	0.639	0	0	0	0.639
COX5B	UQCRHL	9606.ENSP00000258424	9606.ENSP00000485401	0	0	0	0	0.638	0.756	0	0.257	0.928
OARD1	RNASEH2C	9606.ENSP00000420484	9606.ENSP00000308193	0	0	0	0	0.638	0	0	0	0.638
CDK1	TOP2B	9606.ENSP00000378699	9606.ENSP00000396704	0	0	0	0	0.637	0.056	0	0.245	0.718
MLIP	PLN	9606.ENSP00000426290	9606.ENSP00000350132	0	0	0	0	0.637	0	0	0	0.637
BOP1	RTCA	9606.ENSP00000455106	9606.ENSP00000260563	0	0	0	0	0.636	0	0	0.199	0.695
RFC4	SSRP1	9606.ENSP00000376272	9606.ENSP00000278412	0	0	0	0	0.636	0	0	0.169	0.684
AHSG	F13B	9606.ENSP00000393887	9606.ENSP00000356382	0	0	0	0	0.634	0	0	0.543	0.825
CENPI	NCAPG	9606.ENSP00000362018	9606.ENSP00000251496	0	0	0	0	0.634	0.144	0	0.324	0.77
F13B	FGB	9606.ENSP00000356382	9606.ENSP00000306099	0	0	0	0	0.634	0.317	0.9	0.554	0.987
COL3A1	SULF1	9606.ENSP00000304408	9606.ENSP00000260128	0	0	0	0	0.633	0	0	0.26	0.717
APOB	HRG	9606.ENSP00000233242	9606.ENSP00000232003	0	0	0	0	0.632	0	0	0.298	0.73
FYTTD1	UFL1	9606.ENSP00000241502	9606.ENSP00000358283	0	0	0	0	0.632	0	0	0	0.632
APOB	NR1H4	9606.ENSP00000233242	9606.ENSP00000447149	0	0	0	0	0.631	0	0	0.519	0.815
COX5A	COX7A2	9606.ENSP00000317780	9606.ENSP00000359098	0	0	0	0	0.63	0.835	0	0.587	0.972
DDX1	RTCB	9606.ENSP00000370745	9606.ENSP00000216038	0	0	0	0	0.63	0.879	0.9	0.99	0.999
NHP2	PRMT1	9606.ENSP00000274606	9606.ENSP00000406162	0	0	0	0	0.629	0.244	0	0.165	0.745
DUT	SNRPN	9606.ENSP00000370376	9606.ENSP00000382972	0	0	0	0	0.628	0	0	0.052	0.632
CCT4	UBE2V2	9606.ENSP00000377958	9606.ENSP00000428209	0	0	0	0	0.626	0	0	0	0.626
DDX1	RARS	9606.ENSP00000370745	9606.ENSP00000231572	0.042	0	0	0	0.626	0	0	0	0.626
MAD2L1	SPC24	9606.ENSP00000296509	9606.ENSP00000465075	0	0	0	0	0.626	0	0	0.388	0.762
NIP7	SNRPN	9606.ENSP00000254940	9606.ENSP00000382972	0	0	0	0	0.625	0	0	0	0.625
RDH13	UGT3A1	9606.ENSP00000391121	9606.ENSP00000274278	0	0	0	0	0.625	0.077	0	0.043	0.639
RDH13	UGT3A2	9606.ENSP00000391121	9606.ENSP00000282507	0	0	0	0	0.625	0.077	0	0.043	0.639
UBE2V2	VBP1	9606.ENSP00000428209	9606.ENSP00000286428	0	0	0	0	0.625	0	0	0	0.625
HINT1	TMA7	9606.ENSP00000304229	9606.ENSP00000397843	0	0	0	0	0.624	0	0	0	0.624
PSMD14	PSMG1	9606.ENSP00000386541	9606.ENSP00000329915	0	0	0	0	0.624	0	0	0.15	0.667
AHSG	UGT2B10	9606.ENSP00000393887	9606.ENSP00000265403	0	0	0	0	0.623	0	0	0.144	0.663
AHSG	C8B	9606.ENSP00000393887	9606.ENSP00000360281	0	0	0	0	0.623	0	0	0.389	0.76
CENPU	CKS2	9606.ENSP00000281453	9606.ENSP00000364976	0	0	0	0	0.623	0	0	0.425	0.774
POMP	PSMA3	9606.ENSP00000370222	9606.ENSP00000216455	0	0	0	0	0.622	0.663	0	0.825	0.975
APOB	C8A	9606.ENSP00000233242	9606.ENSP00000354458	0	0	0	0	0.621	0	0	0.155	0.666
CARS2	IARS2	9606.ENSP00000257347	9606.ENSP00000355889	0.045	0	0	0	0.621	0	0	0.81	0.925
FCER1G	FCGR2A	9606.ENSP00000289902	9606.ENSP00000271450	0	0	0	0	0.619	0	0	0.795	0.918
MTX2	PSMD14	9606.ENSP00000249442	9606.ENSP00000386541	0	0	0	0	0.619	0	0	0	0.619
AHSG	F9	9606.ENSP00000393887	9606.ENSP00000218099	0	0	0	0	0.618	0.056	0	0.248	0.705
CDK1	LMNB1	9606.ENSP00000378699	9606.ENSP00000261366	0	0	0	0	0.618	0.463	0.9	0.572	0.99
COX5B	NDUFA1	9606.ENSP00000258424	9606.ENSP00000360492	0	0	0	0	0.618	0	0	0.391	0.757
KLHL40	PPP1R3A	9606.ENSP00000287777	9606.ENSP00000284601	0	0	0	0	0.618	0	0	0	0.618
ATP5C1	ETFA	9606.ENSP00000349142	9606.ENSP00000452762	0.045	0	0	0	0.616	0.285	0	0.26	0.78
ECT2	RFC4	9606.ENSP00000376457	9606.ENSP00000376272	0	0	0	0	0.616	0.27	0	0.778	0.932
CENPU	HJURP	9606.ENSP00000281453	9606.ENSP00000414109	0	0	0	0	0.615	0	0.6	0.493	0.915
EEF1E1	PSMD14	9606.ENSP00000369038	9606.ENSP00000386541	0	0	0	0	0.615	0.102	0	0	0.639
NDC80	VRK1	9606.ENSP00000261597	9606.ENSP00000216639	0	0	0	0	0.615	0	0	0.062	0.624
C8A	TTR	9606.ENSP00000354458	9606.ENSP00000237014	0	0	0	0	0.613	0	0	0.066	0.623
MCTS1	UQCRH	9606.ENSP00000360365	9606.ENSP00000309565	0	0	0	0	0.613	0	0	0	0.613
AHSG	SERPINA11	9606.ENSP00000393887	9606.ENSP00000335024	0	0	0	0	0.612	0	0	0	0.612
APOB	F13B	9606.ENSP00000233242	9606.ENSP00000356382	0	0	0	0	0.611	0	0	0.138	0.651
ETFA	NDUFB5	9606.ENSP00000452762	9606.ENSP00000259037	0	0	0	0	0.609	0	0	0.442	0.772
MAD2L1	POLE2	9606.ENSP00000296509	9606.ENSP00000216367	0	0	0	0	0.607	0	0	0.321	0.721
CXCL10	RSAD2	9606.ENSP00000305651	9606.ENSP00000371471	0	0	0	0	0.606	0	0	0.619	0.843
NUP107	RFC4	9606.ENSP00000229179	9606.ENSP00000376272	0	0	0	0	0.606	0.057	0	0.066	0.622
HGD	NR1H4	9606.ENSP00000283871	9606.ENSP00000447149	0	0	0	0	0.603	0	0	0	0.603
C8A	HABP2	9606.ENSP00000354458	9606.ENSP00000277903	0	0	0	0	0.601	0.151	0	0	0.647
COX7A2	TXN	9606.ENSP00000359098	9606.ENSP00000363641	0	0	0	0	0.601	0	0	0	0.601
FBXO5	POLE2	9606.ENSP00000229758	9606.ENSP00000216367	0	0	0	0	0.601	0	0	0	0.601
AHSA2	SIL1	9606.ENSP00000377970	9606.ENSP00000378294	0	0	0	0	0.6	0	0	0.302	0.708
C8A	NR1H4	9606.ENSP00000354458	9606.ENSP00000447149	0	0	0	0	0.6	0	0	0.087	0.62
F9	FETUB	9606.ENSP00000218099	9606.ENSP00000265029	0	0	0	0	0.6	0.056	0	0.061	0.615
F9	FGA	9606.ENSP00000218099	9606.ENSP00000306361	0	0	0	0	0.6	0.056	0	0.395	0.752
AAMP	RPF1	9606.ENSP00000248450	9606.ENSP00000359688	0	0	0	0	0.599	0	0	0.189	0.66
C8A	FETUB	9606.ENSP00000354458	9606.ENSP00000265029	0	0	0	0	0.599	0	0	0.194	0.663
CCNE2	CDK1	9606.ENSP00000429089	9606.ENSP00000378699	0	0	0	0	0.599	0.534	0.9	0.776	0.995
NEFL	NEFM	9606.ENSP00000482169	9606.ENSP00000221166	0	0	0	0.89	0.598	0.98	0	0.99	0.992
PSMD14	UCHL3	9606.ENSP00000386541	9606.ENSP00000366819	0	0	0	0	0.597	0.108	0	0.795	0.92
COX7A2	RBX1	9606.ENSP00000359098	9606.ENSP00000216225	0	0	0	0	0.596	0	0	0	0.596
GNL3	PUS7	9606.ENSP00000395772	9606.ENSP00000348722	0	0	0	0	0.596	0.238	0	0.059	0.685
RFC4	VRK1	9606.ENSP00000376272	9606.ENSP00000216639	0	0	0	0	0.595	0	0	0.168	0.649
HRG	NR1H4	9606.ENSP00000232003	9606.ENSP00000447149	0	0	0	0	0.594	0.061	0	0.066	0.612
LMNB1	NCAPG	9606.ENSP00000261366	9606.ENSP00000251496	0	0	0	0	0.594	0	0	0.112	0.624
C8B	FETUB	9606.ENSP00000360281	9606.ENSP00000265029	0	0	0	0	0.593	0	0	0.327	0.714
RFC4	SLBP	9606.ENSP00000376272	9606.ENSP00000417686	0	0	0	0	0.593	0	0	0.283	0.695
ARPC2	CAPZA2	9606.ENSP00000295685	9606.ENSP00000354947	0	0	0	0	0.592	0.744	0	0.308	0.921
F13B	FETUB	9606.ENSP00000356382	9606.ENSP00000265029	0	0	0	0	0.592	0	0	0	0.592
NDC80	SPC24	9606.ENSP00000261597	9606.ENSP00000465075	0	0	0	0	0.592	0.918	0.9	0.988	0.999
SEC61G	SLIRP	9606.ENSP00000388337	9606.ENSP00000450909	0	0	0	0	0.592	0	0	0	0.592
LUM	POSTN	9606.ENSP00000266718	9606.ENSP00000369071	0	0	0	0	0.591	0	0	0.558	0.811
GUK1	UBXN6	9606.ENSP00000355689	9606.ENSP00000301281	0	0	0	0	0.59	0	0	0	0.59
FKBP3	PSMD14	9606.ENSP00000216330	9606.ENSP00000386541	0	0	0	0	0.589	0.078	0	0	0.605
DUT	GINS1	9606.ENSP00000370376	9606.ENSP00000262460	0	0	0	0	0.588	0	0	0	0.588
ACADM	HADHB	9606.ENSP00000359871	9606.ENSP00000325136	0.055	0	0	0	0.587	0.391	0	0.73	0.927
CENPI	MELK	9606.ENSP00000362018	9606.ENSP00000298048	0	0	0	0	0.587	0	0	0.315	0.705
FBXO5	TYMS	9606.ENSP00000229758	9606.ENSP00000315644	0	0	0	0	0.587	0	0	0.099	0.612
PSMB1	PSMD14	9606.ENSP00000262193	9606.ENSP00000386541	0	0	0	0	0.587	0.995	0.9	0.661	0.999
CKS2	FBXO5	9606.ENSP00000364976	9606.ENSP00000229758	0	0	0	0	0.586	0	0	0	0.586
HINT1	NME2	9606.ENSP00000304229	9606.ENSP00000376889	0	0	0	0	0.585	0.056	0	0.396	0.743
GEN1	RFC4	9606.ENSP00000318977	9606.ENSP00000376272	0	0	0	0	0.584	0.182	0	0.138	0.681
MMADHC	PSMD14	9606.ENSP00000389060	9606.ENSP00000386541	0	0	0	0	0.584	0	0	0	0.584
MRPL13	PSMD14	9606.ENSP00000306548	9606.ENSP00000386541	0	0	0	0	0.584	0.063	0	0	0.593
MCTS1	PSMB1	9606.ENSP00000360365	9606.ENSP00000262193	0	0	0	0	0.583	0	0	0	0.583
PSMA3	PSMD13	9606.ENSP00000216455	9606.ENSP00000396937	0	0	0	0	0.583	0.991	0.8	0.556	0.999
AAMP	DIMT1	9606.ENSP00000248450	9606.ENSP00000199320	0	0	0	0	0.582	0	0	0	0.582
CDK1	VRK1	9606.ENSP00000378699	9606.ENSP00000216639	0	0	0	0	0.582	0.121	0	0.403	0.762
CENPI	NDC80	9606.ENSP00000362018	9606.ENSP00000261597	0	0	0	0	0.582	0.692	0	0.78	0.969
FBXO5	SLBP	9606.ENSP00000229758	9606.ENSP00000417686	0	0	0	0	0.582	0	0	0.053	0.587
LSM7	SNRPC	9606.ENSP00000252622	9606.ENSP00000244520	0	0	0	0	0.582	0.803	0.36	0.349	0.961
NDUFAB1	PSMA5	9606.ENSP00000458770	9606.ENSP00000271308	0	0	0	0	0.582	0	0	0.042	0.582
FBN1	LUM	9606.ENSP00000325527	9606.ENSP00000266718	0	0	0	0	0.581	0.064	0	0.53	0.799
NCAPG	VRK1	9606.ENSP00000251496	9606.ENSP00000216639	0	0	0	0	0.58	0	0	0.139	0.623
NHP2	SF3B5	9606.ENSP00000274606	9606.ENSP00000356541	0	0	0	0	0.58	0.212	0	0	0.655
AFP	FGA	9606.ENSP00000379138	9606.ENSP00000306361	0	0	0	0	0.579	0.119	0	0.314	0.724
FETUB	HABP2	9606.ENSP00000265029	9606.ENSP00000277903	0	0	0	0	0.579	0.056	0	0.193	0.651
SF3B5	SNRPC	9606.ENSP00000356541	9606.ENSP00000244520	0	0	0	0	0.579	0.906	0	0.101	0.961
DR1	LIN7C	9606.ENSP00000359295	9606.ENSP00000278193	0	0	0	0	0.576	0	0	0	0.576
MCM6	NUSAP1	9606.ENSP00000264156	9606.ENSP00000453403	0	0	0	0	0.576	0	0	0.228	0.659
NIP7	NPSR1	9606.ENSP00000254940	9606.ENSP00000370950	0	0	0	0	0.576	0.339	0	0.141	0.738
AMPD1	KLHL40	9606.ENSP00000430075	9606.ENSP00000287777	0	0	0	0	0.575	0	0	0	0.575
EIF1AX	MCTS1	9606.ENSP00000368927	9606.ENSP00000360365	0	0	0	0	0.575	0	0	0	0.575
FCER1G	LAPTM5	9606.ENSP00000289902	9606.ENSP00000294507	0	0	0	0	0.575	0.062	0	0.249	0.675
LMNB1	NDC80	9606.ENSP00000261366	9606.ENSP00000261597	0	0	0	0	0.575	0	0	0.114	0.607
NR1H4	PAH	9606.ENSP00000447149	9606.ENSP00000448059	0	0	0	0	0.575	0	0	0.306	0.692
FGA	UGT2B10	9606.ENSP00000306361	9606.ENSP00000265403	0	0	0	0	0.574	0	0	0.054	0.58
HINT1	UQCRH	9606.ENSP00000304229	9606.ENSP00000309565	0	0	0	0	0.574	0	0	0	0.574
MYH1	TNNT3	9606.ENSP00000226207	9606.ENSP00000278317	0	0	0	0	0.574	0.213	0	0.675	0.881
NHP2	NPSR1	9606.ENSP00000274606	9606.ENSP00000370950	0.047	0	0	0	0.574	0.284	0	0.121	0.71
CDC25A	MELK	9606.ENSP00000303706	9606.ENSP00000298048	0	0	0	0	0.573	0.151	0	0.33	0.736
E2F7	NCAPG	9606.ENSP00000323246	9606.ENSP00000251496	0	0	0	0	0.573	0	0	0.182	0.637
FAP	POSTN	9606.ENSP00000188790	9606.ENSP00000369071	0	0	0	0	0.573	0	0	0.378	0.723
LMOD2	MLIP	9606.ENSP00000411932	9606.ENSP00000426290	0	0	0	0	0.573	0	0	0	0.573
CDC25A	CDK1	9606.ENSP00000303706	9606.ENSP00000378699	0	0	0	0	0.572	0.521	0.9	0.859	0.996
MCM6	SLBP	9606.ENSP00000264156	9606.ENSP00000417686	0	0	0	0	0.572	0	0	0.219	0.651
PSMA3	UCHL3	9606.ENSP00000216455	9606.ENSP00000366819	0	0	0	0	0.572	0	0	0.323	0.697
PSMB1	VBP1	9606.ENSP00000262193	9606.ENSP00000286428	0	0	0	0	0.572	0.056	0	0	0.579
CENPU	FBXO5	9606.ENSP00000281453	9606.ENSP00000229758	0	0	0	0	0.571	0	0	0.25	0.665
COL3A1	MXRA8	9606.ENSP00000304408	9606.ENSP00000399229	0	0	0	0	0.571	0	0	0.058	0.579
E2F7	MELK	9606.ENSP00000323246	9606.ENSP00000298048	0	0	0	0	0.571	0	0	0.159	0.624
C8A	HRG	9606.ENSP00000354458	9606.ENSP00000232003	0	0	0	0	0.57	0	0	0.203	0.643
HABP2	PAH	9606.ENSP00000277903	9606.ENSP00000448059	0	0	0	0	0.57	0	0	0	0.57
HBA2	HBB	9606.ENSP00000251595	9606.ENSP00000333994	0	0	0	0.9	0.57	0.984	0.8	0.899	0.998
CDC25A	NCAPG	9606.ENSP00000303706	9606.ENSP00000251496	0	0	0	0	0.569	0	0	0.193	0.637
F13B	NR1H4	9606.ENSP00000356382	9606.ENSP00000447149	0	0	0	0	0.569	0	0	0.119	0.604
F9	HRG	9606.ENSP00000218099	9606.ENSP00000232003	0	0	0	0	0.569	0.056	0	0.27	0.677
ACTA2	COL3A1	9606.ENSP00000402373	9606.ENSP00000304408	0	0	0	0	0.568	0	0	0.688	0.859
FBXO5	MCM6	9606.ENSP00000229758	9606.ENSP00000264156	0	0	0	0	0.568	0	0	0.148	0.616
HABP2	HRG	9606.ENSP00000277903	9606.ENSP00000232003	0	0	0	0	0.568	0.056	0	0.636	0.838
MCM6	POLE3	9606.ENSP00000264156	9606.ENSP00000363286	0	0	0	0	0.568	0.138	0.9	0.385	0.974
PARP2	RFC4	9606.ENSP00000250416	9606.ENSP00000376272	0	0	0	0	0.568	0.229	0.6	0.114	0.866
ATP5C1	MMADHC	9606.ENSP00000349142	9606.ENSP00000389060	0	0	0	0	0.566	0	0	0	0.566
CETN3	SPSB1	9606.ENSP00000428259	9606.ENSP00000330221	0	0	0	0	0.566	0	0	0	0.566
CKS2	SLBP	9606.ENSP00000364976	9606.ENSP00000417686	0	0	0	0	0.566	0	0	0.229	0.651
MAD2L1	SAAL1	9606.ENSP00000296509	9606.ENSP00000432487	0	0	0	0	0.566	0	0	0	0.566
PSMG1	RFC4	9606.ENSP00000329915	9606.ENSP00000376272	0	0	0	0	0.566	0	0	0	0.566
SERP1	SPCS1	9606.ENSP00000420076	9606.ENSP00000478310	0	0	0	0	0.566	0	0	0.302	0.684
FANCD2	NUSAP1	9606.ENSP00000287647	9606.ENSP00000453403	0	0	0	0	0.565	0	0	0.103	0.593
NME2	PARK7	9606.ENSP00000376889	9606.ENSP00000418770	0.05	0	0	0	0.565	0	0	0.174	0.629
AAMP	GNL3	9606.ENSP00000248450	9606.ENSP00000395772	0	0	0	0	0.564	0	0	0.107	0.594
AGXT	PAH	9606.ENSP00000302620	9606.ENSP00000448059	0	0	0	0	0.564	0	0	0.11	0.596
CALR3	SSR4	9606.ENSP00000269881	9606.ENSP00000317331	0	0	0	0	0.564	0	0	0.055	0.57
DPM1	MRPL13	9606.ENSP00000360644	9606.ENSP00000306548	0	0	0	0	0.564	0	0	0	0.564
FGG	TTR	9606.ENSP00000336829	9606.ENSP00000237014	0	0	0	0	0.564	0	0	0.393	0.724
ASB15	PPP1R3A	9606.ENSP00000397655	9606.ENSP00000284601	0	0	0	0	0.563	0	0	0.128	0.603
COX7A2	NDUFC2	9606.ENSP00000359098	9606.ENSP00000281031	0	0	0	0	0.563	0.349	0	0.505	0.847
MMADHC	PSMA3	9606.ENSP00000389060	9606.ENSP00000216455	0	0	0	0	0.563	0	0	0	0.563
APOB	TYR	9606.ENSP00000233242	9606.ENSP00000263321	0	0	0	0	0.561	0	0	0.123	0.598
CDC34	UBXN6	9606.ENSP00000215574	9606.ENSP00000301281	0	0	0	0	0.561	0.06	0	0.067	0.581
DUPD1	PPP1R3A	9606.ENSP00000340609	9606.ENSP00000284601	0	0	0	0	0.561	0	0	0	0.561
EXOSC5	SSBP1	9606.ENSP00000221233	9606.ENSP00000419665	0	0	0	0	0.561	0	0	0	0.561
LMOD2	MYOM2	9606.ENSP00000411932	9606.ENSP00000262113	0	0	0	0	0.561	0	0	0.235	0.649
NDUFS6	UQCRC1	9606.ENSP00000274137	9606.ENSP00000203407	0	0	0	0	0.561	0.873	0	0.402	0.964
ATP11C	TENM1	9606.ENSP00000332756	9606.ENSP00000403954	0	0	0	0	0.56	0	0	0	0.56
BOP1	PRMT1	9606.ENSP00000455106	9606.ENSP00000406162	0	0	0	0	0.56	0	0	0.042	0.56
CLCA1	SI	9606.ENSP00000234701	9606.ENSP00000264382	0	0	0	0	0.56	0	0	0.413	0.73
COL3A1	FAP	9606.ENSP00000304408	9606.ENSP00000188790	0	0	0	0	0.56	0	0	0.112	0.593
LSM7	SF3B5	9606.ENSP00000252622	9606.ENSP00000356541	0	0	0	0	0.56	0.906	0.9	0.439	0.997
APOB	HGD	9606.ENSP00000233242	9606.ENSP00000283871	0	0	0	0	0.559	0	0	0	0.559
CCT4	VBP1	9606.ENSP00000377958	9606.ENSP00000286428	0	0	0	0	0.558	0.81	0.65	0.279	0.976
CENPU	ECT2	9606.ENSP00000281453	9606.ENSP00000376457	0	0	0	0	0.558	0	0	0.341	0.697
IMPDH2	NHP2	9606.ENSP00000321584	9606.ENSP00000274606	0	0	0	0	0.558	0.146	0	0.059	0.613
MRPL13	SSBP1	9606.ENSP00000306548	9606.ENSP00000419665	0	0	0	0	0.558	0.117	0	0	0.593
GNPAT	IARS2	9606.ENSP00000355607	9606.ENSP00000355889	0	0	0	0	0.557	0	0	0	0.557
KLHL40	TNNT3	9606.ENSP00000287777	9606.ENSP00000278317	0	0	0	0	0.556	0	0	0.498	0.768
SLIRP	TMA7	9606.ENSP00000450909	9606.ENSP00000397843	0	0	0	0	0.556	0	0	0	0.556
DUT	RPA1	9606.ENSP00000370376	9606.ENSP00000254719	0	0	0	0	0.555	0	0	0.259	0.656
HINT1	NDUFA1	9606.ENSP00000304229	9606.ENSP00000360492	0	0	0	0	0.555	0	0	0	0.555
C8A	UGT2B10	9606.ENSP00000354458	9606.ENSP00000265403	0	0	0	0	0.554	0	0	0.066	0.566
COPE	EDF1	9606.ENSP00000262812	9606.ENSP00000224073	0	0	0	0	0.554	0	0	0	0.554
NANOG	TYR	9606.ENSP00000229307	9606.ENSP00000263321	0	0	0	0	0.554	0	0	0.221	0.637
NHP2	NME2	9606.ENSP00000274606	9606.ENSP00000376889	0.055	0	0	0	0.554	0	0	0	0.561
PSENEN	UQCRH	9606.ENSP00000468411	9606.ENSP00000309565	0	0	0	0	0.554	0	0	0.073	0.569
PSENEN	UQCRHL	9606.ENSP00000468411	9606.ENSP00000485401	0	0	0	0	0.554	0	0	0.041	0.554
SPTA1	TYR	9606.ENSP00000357129	9606.ENSP00000263321	0	0	0	0	0.554	0	0	0	0.554
ATP5C1	NDUFC2	9606.ENSP00000349142	9606.ENSP00000281031	0	0	0	0	0.553	0.34	0	0.416	0.813
CDC25A	HJURP	9606.ENSP00000303706	9606.ENSP00000414109	0	0	0	0	0.553	0	0	0.106	0.584
F9	FGG	9606.ENSP00000218099	9606.ENSP00000336829	0	0	0	0	0.553	0.056	0	0.363	0.708
GINS1	NDC80	9606.ENSP00000262460	9606.ENSP00000261597	0	0	0	0	0.553	0	0	0	0.553
NUSAP1	SLBP	9606.ENSP00000453403	9606.ENSP00000417686	0	0	0	0	0.553	0	0	0.23	0.641
ATP5C1	PSMA3	9606.ENSP00000349142	9606.ENSP00000216455	0	0	0	0	0.552	0	0	0	0.552
FBXO5	HJURP	9606.ENSP00000229758	9606.ENSP00000414109	0	0	0	0	0.552	0	0	0.121	0.589
MCM6	NCBP1	9606.ENSP00000264156	9606.ENSP00000364289	0	0	0	0	0.552	0	0	0	0.552
DCAF12L1	TENM1	9606.ENSP00000360167	9606.ENSP00000403954	0	0	0	0	0.551	0	0	0	0.551
FGG	UGT2B10	9606.ENSP00000336829	9606.ENSP00000265403	0	0	0	0	0.551	0	0	0.101	0.579
SNRPB2	SNRPC	9606.ENSP00000246071	9606.ENSP00000244520	0	0	0	0	0.551	0.938	0.9	0.783	0.999
CENPU	POLE2	9606.ENSP00000281453	9606.ENSP00000216367	0	0	0	0	0.55	0	0	0.095	0.575
POSTN	SULF1	9606.ENSP00000369071	9606.ENSP00000260128	0	0	0	0	0.55	0	0	0.295	0.669
APOB	SERPINC1	9606.ENSP00000233242	9606.ENSP00000356671	0	0	0	0	0.549	0	0	0.467	0.749
C8B	FGA	9606.ENSP00000360281	9606.ENSP00000306361	0	0	0	0	0.549	0	0	0.318	0.679
CLCA1	TMIGD1	9606.ENSP00000234701	9606.ENSP00000332404	0	0	0	0	0.549	0	0	0.284	0.663
TTF1	XRCC6BP1	9606.ENSP00000333920	9606.ENSP00000300145	0	0	0	0	0.549	0	0	0	0.549
F9	NR1H4	9606.ENSP00000218099	9606.ENSP00000447149	0	0	0	0	0.548	0	0	0.045	0.55
LUM	THBS2	9606.ENSP00000266718	9606.ENSP00000355751	0	0	0	0	0.548	0.056	0	0.45	0.745
FAP	LUM	9606.ENSP00000188790	9606.ENSP00000266718	0	0	0	0	0.547	0	0	0.069	0.561
HINT1	SLIRP	9606.ENSP00000304229	9606.ENSP00000450909	0	0	0	0	0.547	0	0	0.048	0.55
MMADHC	VAMP7	9606.ENSP00000389060	9606.ENSP00000262640	0	0	0	0	0.547	0	0	0	0.547
NDUFAB1	PSMA3	9606.ENSP00000458770	9606.ENSP00000216455	0	0	0	0	0.547	0	0	0.042	0.548
CLTA	UQCRHL	9606.ENSP00000242285	9606.ENSP00000485401	0	0	0	0	0.546	0	0	0	0.546
CLTA	UQCRH	9606.ENSP00000242285	9606.ENSP00000309565	0	0	0	0	0.546	0	0	0.087	0.567
RPA1	SLBP	9606.ENSP00000254719	9606.ENSP00000417686	0	0	0	0	0.546	0	0	0	0.546
CDC25A	NUSAP1	9606.ENSP00000303706	9606.ENSP00000453403	0	0	0	0	0.544	0	0	0.2	0.62
F9	PAH	9606.ENSP00000218099	9606.ENSP00000448059	0	0	0	0	0.544	0	0	0.213	0.626
HINT1	NDUFS6	9606.ENSP00000304229	9606.ENSP00000274137	0	0	0	0	0.544	0	0	0	0.544
POMP	RBX1	9606.ENSP00000370222	9606.ENSP00000216225	0	0	0	0	0.544	0	0	0.141	0.591
PWP1	ZC3H15	9606.ENSP00000387365	9606.ENSP00000338788	0	0	0	0	0.544	0.389	0	0	0.709
C8B	SERPINC1	9606.ENSP00000360281	9606.ENSP00000356671	0	0	0	0	0.543	0	0	0.35	0.69
CDK1	E2F7	9606.ENSP00000378699	9606.ENSP00000323246	0	0	0	0	0.543	0.142	0	0.547	0.807
DIMT1	RTCA	9606.ENSP00000199320	9606.ENSP00000260563	0	0	0	0	0.543	0.349	0	0	0.689
PLCZ1	TRIM42	9606.ENSP00000266505	9606.ENSP00000286349	0	0	0	0	0.542	0	0	0	0.542
SERPINA11	UGT2B10	9606.ENSP00000335024	9606.ENSP00000265403	0	0	0	0	0.542	0	0	0	0.542
CKS2	HJURP	9606.ENSP00000364976	9606.ENSP00000414109	0	0	0	0	0.541	0	0	0.176	0.606
DDX1	MMADHC	9606.ENSP00000370745	9606.ENSP00000389060	0	0	0	0	0.541	0	0	0	0.541
POMP	PSMB7	9606.ENSP00000370222	9606.ENSP00000259457	0	0	0	0	0.541	0.934	0	0.475	0.982
HJURP	POLE2	9606.ENSP00000414109	9606.ENSP00000216367	0	0	0	0	0.54	0	0	0.095	0.565
PRMT1	PWP1	9606.ENSP00000406162	9606.ENSP00000387365	0	0	0	0	0.54	0.385	0	0	0.705
PSMD14	RPF1	9606.ENSP00000386541	9606.ENSP00000359688	0	0	0	0	0.54	0	0	0	0.54
AMPD1	TNNT3	9606.ENSP00000430075	9606.ENSP00000278317	0	0	0	0	0.539	0	0	0.433	0.728
ELFN2	TNR	9606.ENSP00000385277	9606.ENSP00000356646	0	0	0	0	0.539	0	0	0	0.539
GTF2A2	PSMA3	9606.ENSP00000379372	9606.ENSP00000216455	0	0	0	0	0.539	0	0	0.327	0.676
LARS	RARS	9606.ENSP00000377954	9606.ENSP00000231572	0	0	0	0	0.539	0.972	0.9	0.869	0.999
PPP1R3A	TNNT3	9606.ENSP00000284601	9606.ENSP00000278317	0	0	0	0	0.539	0	0	0	0.539
DIMT1	PUS7	9606.ENSP00000199320	9606.ENSP00000348722	0	0	0	0	0.538	0	0	0.092	0.563
MMADHC	PPP2CA	9606.ENSP00000389060	9606.ENSP00000418447	0	0	0	0	0.538	0	0	0	0.538
AAMP	PWP1	9606.ENSP00000248450	9606.ENSP00000387365	0	0	0	0	0.537	0	0	0.058	0.545
PGK2	PKLR	9606.ENSP00000305995	9606.ENSP00000339933	0.167	0	0	0	0.537	0.181	0	0.705	0.894
ASF1A	MAD2L1	9606.ENSP00000229595	9606.ENSP00000296509	0	0	0	0	0.536	0	0	0.073	0.552
ATP5C1	PARK7	9606.ENSP00000349142	9606.ENSP00000418770	0	0	0	0	0.536	0	0	0.155	0.591
IMPDH2	PSMD14	9606.ENSP00000321584	9606.ENSP00000386541	0	0	0	0	0.536	0.15	0	0	0.589
ASF1A	RRM2B	9606.ENSP00000229595	9606.ENSP00000251810	0	0	0	0	0.535	0.257	0	0.048	0.642
ECT2	KIF4B	9606.ENSP00000376457	9606.ENSP00000387875	0	0	0	0	0.535	0.059	0	0.249	0.642
FETUB	NR1H4	9606.ENSP00000265029	9606.ENSP00000447149	0	0	0	0	0.535	0.061	0	0.284	0.66
FGA	SERPINA11	9606.ENSP00000306361	9606.ENSP00000335024	0	0	0	0	0.535	0.062	0	0	0.546
LAPTM5	NCF2	9606.ENSP00000294507	9606.ENSP00000356505	0	0	0	0	0.535	0	0	0.124	0.576
POMP	SPCS1	9606.ENSP00000370222	9606.ENSP00000478310	0	0	0	0	0.535	0	0	0	0.535
PSMB1	UBE2V2	9606.ENSP00000262193	9606.ENSP00000428209	0	0	0	0	0.535	0	0	0.366	0.693
RFC4	RRM2B	9606.ENSP00000376272	9606.ENSP00000251810	0	0	0	0	0.535	0	0	0.076	0.551
ICT1	MRPL13	9606.ENSP00000301585	9606.ENSP00000306548	0	0	0	0	0.534	0.969	0.8	0.204	0.997
PASD1	TYR	9606.ENSP00000359382	9606.ENSP00000263321	0	0	0	0	0.534	0	0	0.216	0.619
ABCD2	LIPE	9606.ENSP00000310688	9606.ENSP00000244289	0	0	0	0	0.533	0	0	0.147	0.585
AGXT	FGB	9606.ENSP00000302620	9606.ENSP00000306099	0	0	0	0	0.533	0	0	0.048	0.537
EEF1E1	RFC4	9606.ENSP00000369038	9606.ENSP00000376272	0.045	0	0	0	0.533	0	0	0.053	0.54
ICT1	STOML2	9606.ENSP00000301585	9606.ENSP00000348886	0.051	0	0	0	0.533	0.31	0	0.195	0.721
RPA1	TYMS	9606.ENSP00000254719	9606.ENSP00000315644	0	0	0	0	0.533	0	0	0.058	0.541
C8B	HRG	9606.ENSP00000360281	9606.ENSP00000232003	0	0	0	0	0.532	0	0	0.151	0.586
CPZ	PCSK2	9606.ENSP00000354255	9606.ENSP00000262545	0	0	0	0	0.532	0	0	0.417	0.715
FGG	SERPINA11	9606.ENSP00000336829	9606.ENSP00000335024	0	0	0	0	0.532	0.062	0	0	0.543
GEN1	GINS1	9606.ENSP00000318977	9606.ENSP00000262460	0	0	0	0	0.532	0	0	0.101	0.561
LAMTOR3	MMADHC	9606.ENSP00000424183	9606.ENSP00000389060	0	0	0	0	0.532	0	0	0	0.532
NHP2	SRM	9606.ENSP00000274606	9606.ENSP00000366156	0	0	0	0	0.532	0	0	0	0.532
CLCA1	UGT3A2	9606.ENSP00000234701	9606.ENSP00000282507	0	0	0	0	0.531	0	0	0.041	0.531
CLCA1	UGT3A1	9606.ENSP00000234701	9606.ENSP00000274278	0	0	0	0	0.531	0	0	0.041	0.531
DARS2	IARS2	9606.ENSP00000355086	9606.ENSP00000355889	0	0	0	0	0.531	0	0	0.64	0.824
GOLPH3	TMED2	9606.ENSP00000265070	9606.ENSP00000262225	0	0	0	0	0.531	0	0	0.539	0.775
POLE2	RPA1	9606.ENSP00000216367	9606.ENSP00000254719	0	0	0	0	0.53	0.133	0.6	0.355	0.881
SEC61G	SERP1	9606.ENSP00000388337	9606.ENSP00000420076	0	0	0	0	0.53	0	0.9	0.197	0.959
BOP1	IMPDH2	9606.ENSP00000455106	9606.ENSP00000321584	0	0	0	0	0.529	0	0	0.049	0.533
APOB	FETUB	9606.ENSP00000233242	9606.ENSP00000265029	0	0	0	0	0.528	0	0	0.251	0.632
COX7A2	POMP	9606.ENSP00000359098	9606.ENSP00000370222	0	0	0	0	0.528	0	0	0	0.528
MYBPC1	PPP1R3A	9606.ENSP00000400908	9606.ENSP00000284601	0	0	0	0	0.527	0.14	0	0.048	0.579
NXF2	NXF2B	9606.ENSP00000485586	9606.ENSP00000484645	0	0	0	0.988	0.527	0.479	0.9	0	0.973
OPA1	ZC3H15	9606.ENSP00000354681	9606.ENSP00000338788	0	0	0	0	0.527	0	0	0	0.527
SAP18	SRSF7	9606.ENSP00000481842	9606.ENSP00000325905	0	0	0	0	0.526	0.629	0	0.283	0.863
DDX39A	MAGOH	9606.ENSP00000242776	9606.ENSP00000360525	0	0	0	0	0.525	0.395	0.6	0.345	0.914
DPH5	RPF1	9606.ENSP00000359127	9606.ENSP00000359688	0	0	0	0	0.525	0	0	0	0.525
GTPBP4	NOP10	9606.ENSP00000354040	9606.ENSP00000332198	0	0	0	0	0.525	0	0	0.11	0.559
HPRT1	MCTS1	9606.ENSP00000298556	9606.ENSP00000360365	0	0	0	0	0.525	0	0	0	0.525
KRT6B	KRT6C	9606.ENSP00000252252	9606.ENSP00000252250	0	0	0	0.987	0.525	0	0.3	0.519	0.655
SPCS1	UFC1	9606.ENSP00000478310	9606.ENSP00000356982	0	0	0	0	0.525	0	0	0	0.525
DAP3	NIP7	9606.ENSP00000357320	9606.ENSP00000254940	0	0	0	0	0.524	0	0	0	0.524
FETUB	HGD	9606.ENSP00000265029	9606.ENSP00000283871	0	0	0	0	0.524	0	0	0	0.524
HABP2	SERPINC1	9606.ENSP00000277903	9606.ENSP00000356671	0	0	0	0	0.524	0.12	0	0.431	0.741
LSM7	UXT	9606.ENSP00000252622	9606.ENSP00000337393	0	0	0	0	0.524	0	0	0	0.524
MBD3L2	PRAMEF9	9606.ENSP00000370800	9606.ENSP00000365322	0	0	0	0	0.524	0	0	0.526	0.765
NIP7	PPAN	9606.ENSP00000254940	9606.ENSP00000253107	0	0	0	0	0.523	0.332	0.54	0.09	0.849
SI	TMIGD1	9606.ENSP00000264382	9606.ENSP00000332404	0	0	0	0	0.523	0	0	0	0.523
AGXT	NR1H4	9606.ENSP00000302620	9606.ENSP00000447149	0	0	0	0	0.522	0	0	0.057	0.53
ECT2	LMNB1	9606.ENSP00000376457	9606.ENSP00000261366	0	0	0	0	0.522	0	0	0.054	0.529
PRAMEF11	PRAMEF9	9606.ENSP00000480027	9606.ENSP00000365322	0	0	0	0.987	0.522	0	0	0	0.522
SEC11C	SERP1	9606.ENSP00000468633	9606.ENSP00000420076	0	0	0	0	0.522	0.075	0	0.279	0.653
ASB15	MLIP	9606.ENSP00000397655	9606.ENSP00000426290	0	0	0	0	0.521	0	0	0.041	0.521
ATP5C1	NDUFC2-KCTD14	9606.ENSP00000349142	9606.ENSP00000432614	0	0	0	0	0.521	0.34	0	0.08	0.683
IMP4	NPSR1	9606.ENSP00000259239	9606.ENSP00000370950	0	0	0	0	0.521	0.26	0	0.076	0.643
MLIP	MYOM2	9606.ENSP00000426290	9606.ENSP00000262113	0	0	0	0	0.521	0	0	0	0.521
SF3B5	WDR83OS	9606.ENSP00000356541	9606.ENSP00000468969	0	0	0	0	0.521	0	0	0	0.521
DLAT	PARL	9606.ENSP00000280346	9606.ENSP00000325421	0	0	0	0	0.52	0	0	0.063	0.531
EEF1E1	NIP7	9606.ENSP00000369038	9606.ENSP00000254940	0	0	0	0	0.52	0	0	0	0.52
HIBADH	MCCC2	9606.ENSP00000265395	9606.ENSP00000343657	0.079	0	0	0	0.52	0.386	0	0.523	0.853
ASF1A	RFC4	9606.ENSP00000229595	9606.ENSP00000376272	0	0	0	0	0.519	0.152	0	0.063	0.585
LMNB1	MELK	9606.ENSP00000261366	9606.ENSP00000298048	0	0	0	0	0.518	0.32	0	0.077	0.671
DUT	SSRP1	9606.ENSP00000370376	9606.ENSP00000278412	0	0	0	0	0.517	0	0	0.046	0.52
NOL10	RTCA	9606.ENSP00000371101	9606.ENSP00000260563	0	0	0	0	0.517	0.74	0	0.46	0.926
DDX39A	MAGOHB	9606.ENSP00000242776	9606.ENSP00000319240	0	0	0	0	0.516	0.204	0.6	0.347	0.885
NOL10	NOP10	9606.ENSP00000371101	9606.ENSP00000332198	0	0	0	0	0.516	0	0	0	0.516
C8B	F9	9606.ENSP00000360281	9606.ENSP00000218099	0	0	0	0	0.515	0	0	0.057	0.524
DUT	SNRPC	9606.ENSP00000370376	9606.ENSP00000244520	0	0	0	0	0.515	0	0	0.062	0.525
ENO2	PKLR	9606.ENSP00000437402	9606.ENSP00000339933	0.111	0	0	0	0.515	0.057	0.9	0.601	0.98
GRIA2	NCAN	9606.ENSP00000296526	9606.ENSP00000252575	0	0	0	0	0.515	0	0	0.115	0.553
NDUFA1	NDUFC2	9606.ENSP00000360492	9606.ENSP00000281031	0	0	0	0	0.515	0.862	0.9	0.607	0.997
PSMB7	PSMD14	9606.ENSP00000259457	9606.ENSP00000386541	0	0	0	0	0.515	0.994	0.9	0.56	0.999
SPCS1	WDR83OS	9606.ENSP00000478310	9606.ENSP00000468969	0	0	0	0	0.514	0	0	0	0.514
GINS1	TYMS	9606.ENSP00000262460	9606.ENSP00000315644	0	0	0	0	0.513	0	0	0.314	0.652
GTPBP4	LARS	9606.ENSP00000354040	9606.ENSP00000377954	0	0	0	0	0.513	0.128	0	0	0.557
CCT6B	CCT8L2	9606.ENSP00000327191	9606.ENSP00000353048	0	0	0	0.613	0.512	0.567	0.54	0.735	0.923
ATP5C1	PSMD14	9606.ENSP00000349142	9606.ENSP00000386541	0	0	0	0	0.511	0	0	0	0.511
DUT	POLE3	9606.ENSP00000370376	9606.ENSP00000363286	0	0	0	0	0.511	0	0	0	0.511
SEC61G	SSR4	9606.ENSP00000388337	9606.ENSP00000317331	0	0	0	0	0.511	0	0.6	0.059	0.8
AAMP	GTPBP4	9606.ENSP00000248450	9606.ENSP00000354040	0	0	0	0	0.51	0.105	0	0.19	0.613
ASB15	MYOM2	9606.ENSP00000397655	9606.ENSP00000262113	0	0	0	0	0.51	0	0	0	0.51
EIF1AX	UXT	9606.ENSP00000368927	9606.ENSP00000337393	0	0	0	0	0.51	0	0	0	0.51
MELK	TOP2B	9606.ENSP00000298048	9606.ENSP00000396704	0	0	0	0	0.51	0.056	0	0	0.517
OGN	OMD	9606.ENSP00000262551	9606.ENSP00000364700	0	0	0	0.641	0.51	0	0.9	0.839	0.964
PPAN	TRUB1	9606.ENSP00000253107	9606.ENSP00000298746	0	0	0	0	0.51	0.662	0	0.142	0.845
AMPD1	PPP1R3A	9606.ENSP00000430075	9606.ENSP00000284601	0	0	0	0	0.509	0	0	0	0.509
NIP7	PRMT1	9606.ENSP00000254940	9606.ENSP00000406162	0	0	0	0	0.509	0	0	0.058	0.518
SF3B6	SRSF7	9606.ENSP00000233468	9606.ENSP00000325905	0	0	0	0	0.509	0.173	0.6	0.209	0.854
BOP1	NOP10	9606.ENSP00000455106	9606.ENSP00000332198	0	0	0	0	0.508	0	0	0	0.508
CALR3	MAGT1	9606.ENSP00000269881	9606.ENSP00000354649	0	0	0	0	0.508	0.098	0	0.101	0.566
CCT4	IMPDH2	9606.ENSP00000377958	9606.ENSP00000321584	0.059	0	0	0	0.508	0	0	0.094	0.544
GEN1	MCM6	9606.ENSP00000318977	9606.ENSP00000264156	0	0	0	0	0.508	0.2	0	0.098	0.613
NCLN	RFC2	9606.ENSP00000246117	9606.ENSP00000055077	0	0	0	0	0.508	0	0	0	0.508
CDC34	EIF1AX	9606.ENSP00000215574	9606.ENSP00000368927	0	0	0	0	0.507	0	0	0.043	0.508
CSRP1	TNNT3	9606.ENSP00000356275	9606.ENSP00000278317	0	0	0	0	0.507	0.056	0	0.111	0.55
MYBPC1	TNNT3	9606.ENSP00000400908	9606.ENSP00000278317	0	0	0	0	0.507	0	0.6	0.601	0.914
POLDIP2	UQCRC1	9606.ENSP00000475924	9606.ENSP00000203407	0	0	0	0	0.507	0	0	0.102	0.538
ETFA	MMADHC	9606.ENSP00000452762	9606.ENSP00000389060	0	0	0	0	0.506	0	0	0	0.506
HMGCL	LIPE	9606.ENSP00000363614	9606.ENSP00000244289	0	0	0	0	0.506	0	0	0.267	0.622
PSMD14	UBE2V2	9606.ENSP00000386541	9606.ENSP00000428209	0	0	0	0	0.506	0	0	0.38	0.681
GEN1	RPA1	9606.ENSP00000318977	9606.ENSP00000254719	0	0	0	0	0.505	0.184	0	0.313	0.698
RAB11B	RAB14	9606.ENSP00000333547	9606.ENSP00000362946	0	0	0.436	0.914	0.505	0	0	0.432	0.539
RRM2B	SLBP	9606.ENSP00000251810	9606.ENSP00000417686	0	0	0	0	0.505	0	0	0.211	0.593
PFDN2	UBE2V2	9606.ENSP00000356989	9606.ENSP00000428209	0	0	0	0	0.503	0	0	0	0.503
ABAT	SGPL1	9606.ENSP00000379845	9606.ENSP00000362298	0.07	0	0	0	0.502	0.158	0	0.608	0.826
CTPS2	IMPDH2	9606.ENSP00000401264	9606.ENSP00000321584	0.07	0	0	0	0.502	0.076	0	0.485	0.75
IARS2	LARS	9606.ENSP00000355889	9606.ENSP00000377954	0.165	0	0	0	0.502	0.273	0	0.923	0.973
NOP10	TIMM9	9606.ENSP00000332198	9606.ENSP00000378588	0	0	0	0	0.502	0	0	0	0.502
RPA1	RRM2B	9606.ENSP00000254719	9606.ENSP00000251810	0	0	0	0	0.502	0.068	0	0.143	0.567
COX7A2L	NDUFC2	9606.ENSP00000367938	9606.ENSP00000281031	0	0	0	0	0.501	0.18	0	0.149	0.621
ENO2	PGK2	9606.ENSP00000437402	9606.ENSP00000305995	0.111	0	0.36	0	0.501	0.336	0	0.527	0.894
AHSG	PASD1	9606.ENSP00000393887	9606.ENSP00000359382	0	0	0	0	0.5	0	0	0	0.499
CCNE2	FBXO5	9606.ENSP00000429089	9606.ENSP00000229758	0	0	0	0	0.5	0	0	0.222	0.595
CENPI	MAD2L1	9606.ENSP00000362018	9606.ENSP00000296509	0	0	0	0	0.5	0.243	0	0.372	0.742
HRH3	PABPC1L2B	9606.ENSP00000342560	9606.ENSP00000362621	0	0	0	0	0.5	0	0	0	0.499
SEC11C	SEC61G	9606.ENSP00000468633	9606.ENSP00000388337	0	0	0	0	0.5	0	0	0.381	0.677
BOP1	GMPR	9606.ENSP00000455106	9606.ENSP00000259727	0	0	0	0	0.499	0	0	0.043	0.5
FETUB	TTR	9606.ENSP00000265029	9606.ENSP00000237014	0	0	0	0	0.499	0	0	0.344	0.657
PABPC1L2B	SLC32A1	9606.ENSP00000362621	9606.ENSP00000217420	0	0	0	0	0.499	0	0	0.215	0.589
PARL	PDHA2	9606.ENSP00000325421	9606.ENSP00000295266	0	0	0	0	0.499	0	0	0.054	0.505
DPH5	RTCA	9606.ENSP00000359127	9606.ENSP00000260563	0	0	0	0	0.498	0	0	0.726	0.856
C8B	FGG	9606.ENSP00000360281	9606.ENSP00000336829	0	0	0	0	0.497	0	0	0.422	0.697
GNL3	RTCA	9606.ENSP00000395772	9606.ENSP00000260563	0	0	0	0	0.497	0.158	0	0.078	0.575
MAGOH	SAP18	9606.ENSP00000360525	9606.ENSP00000481842	0	0	0	0	0.497	0.272	0	0.764	0.906
MCM6	RFC2	9606.ENSP00000264156	9606.ENSP00000055077	0.058	0	0	0	0.497	0.153	0	0.361	0.709
EXOSC5	RPF1	9606.ENSP00000221233	9606.ENSP00000359688	0.135	0	0	0	0.496	0.212	0	0	0.626
HNF4A	NR1H4	9606.ENSP00000312987	9606.ENSP00000447149	0	0	0	0.642	0.496	0.149	0	0.855	0.688
C8A	GYS2	9606.ENSP00000354458	9606.ENSP00000261195	0	0	0	0	0.495	0	0	0.059	0.505
DPH5	PWP1	9606.ENSP00000359127	9606.ENSP00000387365	0	0	0	0	0.495	0	0	0	0.495
MYOM2	XIRP1	9606.ENSP00000262113	9606.ENSP00000343140	0	0	0	0	0.494	0	0	0.405	0.686
AUH	MCCC2	9606.ENSP00000364883	9606.ENSP00000343657	0.072	0	0	0	0.493	0	0.9	0.264	0.96
EDC3	SGPL1	9606.ENSP00000320503	9606.ENSP00000362298	0.06	0	0	0	0.493	0	0	0.063	0.514
IMPDH2	NIP7	9606.ENSP00000321584	9606.ENSP00000254940	0	0	0	0	0.492	0	0	0	0.492
COX7A2L	NDUFC2-KCTD14	9606.ENSP00000367938	9606.ENSP00000432614	0	0	0	0	0.491	0.18	0	0.066	0.576
FGB	SERPINA4	9606.ENSP00000306099	9606.ENSP00000450838	0	0	0	0	0.491	0.062	0	0.083	0.524
HINT1	SPCS1	9606.ENSP00000304229	9606.ENSP00000478310	0	0	0	0	0.491	0	0	0	0.491
KPNA5	PTEN	9606.ENSP00000357552	9606.ENSP00000361021	0	0	0	0	0.491	0	0	0	0.491
ATP5C1	RBX1	9606.ENSP00000349142	9606.ENSP00000216225	0	0	0	0	0.49	0	0	0	0.49
MEP1A	SI	9606.ENSP00000230588	9606.ENSP00000264382	0	0	0	0	0.49	0	0	0.547	0.759
F9	HGD	9606.ENSP00000218099	9606.ENSP00000283871	0	0	0	0	0.489	0	0	0.171	0.558
ASF1A	DUT	9606.ENSP00000229595	9606.ENSP00000370376	0	0	0	0	0.488	0	0	0.061	0.499
CTPS2	GMPR	9606.ENSP00000401264	9606.ENSP00000259727	0.07	0	0	0	0.488	0.069	0	0.302	0.649
F9	GYS2	9606.ENSP00000218099	9606.ENSP00000261195	0	0	0	0	0.488	0	0	0	0.488
HINT1	MCTS1	9606.ENSP00000304229	9606.ENSP00000360365	0	0	0	0	0.488	0	0	0	0.488
FGG	SERPINA4	9606.ENSP00000336829	9606.ENSP00000450838	0	0	0	0	0.487	0.077	0	0.155	0.565
NIP7	POP5	9606.ENSP00000254940	9606.ENSP00000350098	0	0	0	0	0.487	0	0	0	0.487
DGAT1	LIPE	9606.ENSP00000482264	9606.ENSP00000244289	0	0	0	0	0.486	0	0	0.721	0.85
MCM6	ORC2	9606.ENSP00000264156	9606.ENSP00000234296	0	0	0	0	0.486	0.866	0.9	0.789	0.998
NR1H4	SERPINC1	9606.ENSP00000447149	9606.ENSP00000356671	0	0	0	0	0.486	0.058	0	0.09	0.521
ACADM	HSDL2	9606.ENSP00000359871	9606.ENSP00000381785	0.042	0	0	0	0.485	0.162	0	0.149	0.601
GPR149	NHP2	9606.ENSP00000374390	9606.ENSP00000274606	0	0	0	0	0.485	0.245	0	0.059	0.602
GPR149	GTPBP4	9606.ENSP00000374390	9606.ENSP00000354040	0	0	0	0	0.485	0.216	0	0.127	0.616
NDUFA1	NDUFC2-KCTD14	9606.ENSP00000360492	9606.ENSP00000432614	0	0	0	0	0.485	0.343	0.54	0.058	0.833
NHP2	POLE3	9606.ENSP00000274606	9606.ENSP00000363286	0	0	0	0	0.485	0	0	0	0.485
IMP4	SSBP1	9606.ENSP00000259239	9606.ENSP00000419665	0	0	0	0	0.483	0	0	0	0.483
MRPS21	PFDN2	9606.ENSP00000461930	9606.ENSP00000356989	0	0	0	0	0.483	0	0	0	0.483
DIMT1	TRUB1	9606.ENSP00000199320	9606.ENSP00000298746	0.059	0	0	0	0.482	0	0	0.187	0.569
CLCA1	MEP1A	9606.ENSP00000234701	9606.ENSP00000230588	0	0	0	0	0.481	0	0	0.05	0.485
FGB	UGT2B10	9606.ENSP00000306099	9606.ENSP00000265403	0	0	0	0	0.481	0	0	0	0.481
KCNQ2	NCAN	9606.ENSP00000352035	9606.ENSP00000252575	0	0	0	0	0.481	0	0	0.045	0.483
EMC2	ZC3H15	9606.ENSP00000220853	9606.ENSP00000338788	0	0	0	0	0.48	0	0	0	0.48
GPR149	PWP1	9606.ENSP00000374390	9606.ENSP00000387365	0	0	0	0	0.48	0.088	0	0.053	0.511
HINT1	UQCRHL	9606.ENSP00000304229	9606.ENSP00000485401	0	0	0	0	0.48	0	0	0	0.48
ATP5C1	HINT1	9606.ENSP00000349142	9606.ENSP00000304229	0	0	0	0	0.479	0	0	0	0.479
BOP1	POLR2A	9606.ENSP00000455106	9606.ENSP00000480158	0	0	0	0	0.479	0	0	0.075	0.498
FGA	RBP4	9606.ENSP00000306361	9606.ENSP00000360522	0	0	0	0	0.479	0	0	0.184	0.557
HLA-DRA	LAPTM5	9606.ENSP00000378786	9606.ENSP00000294507	0	0	0	0	0.479	0	0	0.194	0.562
CKS2	SPC24	9606.ENSP00000364976	9606.ENSP00000465075	0	0	0	0	0.477	0	0	0.09	0.504
IMP4	PRMT1	9606.ENSP00000259239	9606.ENSP00000406162	0	0	0	0	0.477	0	0	0	0.477
RFC2	RPA1	9606.ENSP00000055077	9606.ENSP00000254719	0	0	0	0	0.477	0.507	0.9	0.695	0.991
MAD2L1	POLE3	9606.ENSP00000296509	9606.ENSP00000363286	0	0	0	0	0.476	0	0	0.096	0.506
MAGOH	SSBP1	9606.ENSP00000360525	9606.ENSP00000419665	0	0	0	0	0.476	0	0	0	0.476
FGB	SERPINA11	9606.ENSP00000306099	9606.ENSP00000335024	0	0	0	0	0.475	0.062	0	0	0.486
HNRNPU	SRSF7	9606.ENSP00000283179	9606.ENSP00000325905	0	0	0	0	0.475	0.215	0	0.391	0.727
MBD3L2	PRAMEF12	9606.ENSP00000370800	9606.ENSP00000350358	0	0	0	0	0.475	0	0	0.336	0.636
ACAT1	MCCC2	9606.ENSP00000265838	9606.ENSP00000343657	0.093	0	0	0	0.474	0	0	0.258	0.615
ASF1A	POLE2	9606.ENSP00000229595	9606.ENSP00000216367	0	0	0	0	0.474	0	0	0.176	0.548
HRG	TTR	9606.ENSP00000232003	9606.ENSP00000237014	0	0	0	0	0.474	0	0	0.356	0.647
HRH3	SLC32A1	9606.ENSP00000342560	9606.ENSP00000217420	0	0	0	0	0.474	0	0	0.135	0.525
ATP5C1	PGK2	9606.ENSP00000349142	9606.ENSP00000305995	0.162	0	0	0	0.473	0	0	0.305	0.666
MAGOH	PSMA3	9606.ENSP00000360525	9606.ENSP00000216455	0	0	0	0	0.473	0	0	0	0.473
MRPL13	SLIRP	9606.ENSP00000306548	9606.ENSP00000450909	0	0	0	0	0.473	0.077	0	0.071	0.509
ABHD12	ENOPH1	9606.ENSP00000365725	9606.ENSP00000273920	0	0	0	0	0.472	0	0	0	0.472
CEBPZOS	FYTTD1	9606.ENSP00000384331	9606.ENSP00000241502	0	0	0	0	0.472	0	0	0	0.472
COX7A2	NDUFC2-KCTD14	9606.ENSP00000359098	9606.ENSP00000432614	0	0	0	0	0.472	0.349	0	0.107	0.666
EDF1	UBXN2A	9606.ENSP00000224073	9606.ENSP00000312107	0	0	0	0	0.472	0	0	0	0.472
FARSA	TBRG4	9606.ENSP00000320309	9606.ENSP00000258770	0	0	0	0	0.472	0	0	0	0.472
HINT1	TOMM5	9606.ENSP00000304229	9606.ENSP00000438204	0	0	0	0	0.471	0	0	0	0.471
MAGOHB	SSBP1	9606.ENSP00000319240	9606.ENSP00000419665	0	0	0	0	0.471	0	0	0	0.471
PFDN2	PSMB1	9606.ENSP00000356989	9606.ENSP00000262193	0	0	0	0	0.47	0.056	0	0.042	0.479
DUT	GEN1	9606.ENSP00000370376	9606.ENSP00000318977	0.055	0	0	0	0.469	0	0	0.254	0.593
GPR149	NOL10	9606.ENSP00000374390	9606.ENSP00000371101	0	0	0	0	0.469	0.139	0	0.067	0.536
PSMA3	TPRKB	9606.ENSP00000216455	9606.ENSP00000272424	0	0	0	0	0.469	0	0	0	0.469
PSMD14	RARS	9606.ENSP00000386541	9606.ENSP00000231572	0	0	0	0	0.469	0.313	0	0.064	0.629
FGA	SERPINA4	9606.ENSP00000306361	9606.ENSP00000450838	0	0	0	0	0.468	0.102	0	0.125	0.546
CTPS2	GNL3	9606.ENSP00000401264	9606.ENSP00000395772	0.044	0	0	0	0.467	0.298	0	0	0.611
DUT	SPC24	9606.ENSP00000370376	9606.ENSP00000465075	0	0	0	0	0.466	0	0	0	0.466
EIF1AX	LSM7	9606.ENSP00000368927	9606.ENSP00000252622	0	0	0	0	0.466	0	0	0	0.465
FGB	NR1H4	9606.ENSP00000306099	9606.ENSP00000447149	0	0	0	0	0.466	0.058	0	0.167	0.544
C8A	SERPINA11	9606.ENSP00000354458	9606.ENSP00000335024	0	0	0	0	0.465	0	0	0	0.465
C8A	SERPINA4	9606.ENSP00000354458	9606.ENSP00000450838	0	0	0	0	0.465	0	0	0.045	0.467
FETUB	GYS2	9606.ENSP00000265029	9606.ENSP00000261195	0	0	0	0	0.465	0	0	0	0.465
PSMA3	SNRPB2	9606.ENSP00000216455	9606.ENSP00000246071	0	0	0	0	0.465	0	0	0	0.465
CCT4	RARS	9606.ENSP00000377958	9606.ENSP00000231572	0	0	0	0	0.464	0	0	0.11	0.502
CENPI	NUSAP1	9606.ENSP00000362018	9606.ENSP00000453403	0	0	0	0	0.464	0	0	0.174	0.539
CLGN	DNAJC10	9606.ENSP00000326699	9606.ENSP00000264065	0	0	0	0	0.464	0.212	0	0.25	0.655
DPH5	IMP4	9606.ENSP00000359127	9606.ENSP00000259239	0	0	0	0	0.464	0	0	0	0.463
F13B	HNF4A	9606.ENSP00000356382	9606.ENSP00000312987	0	0	0	0	0.463	0	0	0.165	0.533
GEN1	RFC2	9606.ENSP00000318977	9606.ENSP00000055077	0	0	0	0	0.463	0.182	0	0.145	0.591
LSM7	NHP2	9606.ENSP00000252622	9606.ENSP00000274606	0	0	0	0	0.463	0.212	0	0.195	0.63
MAD2L1	RFC2	9606.ENSP00000296509	9606.ENSP00000055077	0	0	0	0	0.462	0.07	0	0.223	0.577
CLTA	PSENEN	9606.ENSP00000242285	9606.ENSP00000468411	0	0	0	0	0.461	0	0	0	0.461
CTPS2	NHP2	9606.ENSP00000401264	9606.ENSP00000274606	0	0	0	0	0.461	0	0	0	0.461
DIMT1	NOP10	9606.ENSP00000199320	9606.ENSP00000332198	0	0	0	0	0.461	0	0	0.101	0.494
APOB	UGT2B10	9606.ENSP00000233242	9606.ENSP00000265403	0	0	0	0	0.46	0.124	0	0	0.507
CCT4	PSMB1	9606.ENSP00000377958	9606.ENSP00000262193	0	0	0.283	0	0.46	0.057	0	0.075	0.617
CETN3	CSNK2A2	9606.ENSP00000428259	9606.ENSP00000262506	0	0	0	0	0.46	0.066	0	0.058	0.483
CETN3	CSNK2A3	9606.ENSP00000428259	9606.ENSP00000473553	0	0	0	0	0.46	0.066	0	0.058	0.483
MAP2K2	NOL10	9606.ENSP00000262948	9606.ENSP00000371101	0	0	0	0	0.46	0	0	0	0.46
COX5A	ETFA	9606.ENSP00000317780	9606.ENSP00000452762	0	0	0	0	0.459	0	0	0.401	0.663
KIF4B	TOP2B	9606.ENSP00000387875	9606.ENSP00000396704	0	0	0	0	0.459	0	0	0.055	0.466
NOP10	SSBP1	9606.ENSP00000332198	9606.ENSP00000419665	0	0	0	0	0.459	0	0	0	0.459
PSMD14	VBP1	9606.ENSP00000386541	9606.ENSP00000286428	0	0	0	0	0.459	0.061	0	0.101	0.503
GPR149	NIP7	9606.ENSP00000374390	9606.ENSP00000254940	0	0	0	0	0.458	0.233	0	0.058	0.574
CCT4	GART	9606.ENSP00000377958	9606.ENSP00000371253	0.154	0	0	0	0.457	0	0	0.147	0.574
DUT	KATNAL2	9606.ENSP00000370376	9606.ENSP00000245121	0	0	0	0	0.457	0	0	0.058	0.466
CCT4	PLRG1	9606.ENSP00000377958	9606.ENSP00000424417	0	0	0	0	0.456	0	0	0	0.456
MCM6	NUP107	9606.ENSP00000264156	9606.ENSP00000229179	0	0	0	0	0.455	0	0	0.048	0.459
CDH19	TNR	9606.ENSP00000262150	9606.ENSP00000356646	0	0	0	0	0.454	0.057	0	0	0.463
MCTS1	PSMD14	9606.ENSP00000360365	9606.ENSP00000386541	0	0	0	0	0.454	0.133	0	0	0.506
BOP1	GPR149	9606.ENSP00000455106	9606.ENSP00000374390	0	0	0	0	0.453	0.245	0	0.138	0.612
EEF1E1	MRPL13	9606.ENSP00000369038	9606.ENSP00000306548	0.076	0	0	0	0.453	0	0	0.215	0.569
FGA	GYS2	9606.ENSP00000306361	9606.ENSP00000261195	0	0	0	0	0.453	0	0	0	0.453
GBAS	IDH2	9606.ENSP00000313050	9606.ENSP00000331897	0	0	0	0	0.453	0	0	0	0.453
GINS1	MCM6	9606.ENSP00000262460	9606.ENSP00000264156	0	0	0	0	0.453	0.986	0.6	0.711	0.999
GMPR	NIP7	9606.ENSP00000259727	9606.ENSP00000254940	0	0	0	0	0.453	0	0	0	0.453
ETFA	HADHB	9606.ENSP00000452762	9606.ENSP00000325136	0.154	0	0	0	0.452	0.174	0	0.298	0.695
FGG	HGD	9606.ENSP00000336829	9606.ENSP00000283871	0	0	0	0	0.452	0	0	0	0.452
MAGOHB	NIP7	9606.ENSP00000319240	9606.ENSP00000254940	0	0	0	0	0.452	0	0	0	0.452
ATP5C1	BCKDHB	9606.ENSP00000349142	9606.ENSP00000318351	0	0	0	0	0.451	0.193	0	0.317	0.671
C8B	UGT2B10	9606.ENSP00000360281	9606.ENSP00000265403	0	0	0	0	0.451	0	0	0.144	0.51
DIMT1	PRMT1	9606.ENSP00000199320	9606.ENSP00000406162	0	0	0	0	0.451	0	0	0.137	0.506
FKBP3	MCTS1	9606.ENSP00000216330	9606.ENSP00000360365	0	0	0	0	0.451	0	0	0	0.451
MAGOH	PSMA5	9606.ENSP00000360525	9606.ENSP00000271308	0	0	0	0	0.451	0	0	0	0.451
SEC61G	SPCS1	9606.ENSP00000388337	9606.ENSP00000478310	0	0	0	0	0.451	0	0	0.347	0.627
NDC80	TOP2B	9606.ENSP00000261597	9606.ENSP00000396704	0	0	0	0	0.45	0.177	0	0.077	0.545
DDX39A	KHSRP	9606.ENSP00000242776	9606.ENSP00000381216	0	0	0	0	0.449	0.104	0	0.075	0.503
MCTS1	PSMA3	9606.ENSP00000360365	9606.ENSP00000216455	0	0	0	0	0.449	0	0	0	0.449
FGG	TYR	9606.ENSP00000336829	9606.ENSP00000263321	0	0	0	0	0.448	0	0	0	0.448
SF3B6	TXNL4A	9606.ENSP00000233468	9606.ENSP00000269601	0	0	0	0	0.448	0.8	0	0	0.884
AUH	BCKDHB	9606.ENSP00000364883	9606.ENSP00000318351	0	0	0	0	0.447	0	0	0.398	0.653
C8B	FGB	9606.ENSP00000360281	9606.ENSP00000306099	0	0	0	0	0.447	0	0	0.311	0.603
CLPB	SIL1	9606.ENSP00000294053	9606.ENSP00000378294	0	0	0	0	0.447	0	0	0.446	0.681
ASF1A	NDC80	9606.ENSP00000229595	9606.ENSP00000261597	0	0	0	0	0.446	0	0	0.061	0.458
ATP5C1	IDH2	9606.ENSP00000349142	9606.ENSP00000331897	0	0	0	0	0.446	0	0	0.183	0.528
CCT4	XPO1	9606.ENSP00000377958	9606.ENSP00000384863	0	0	0	0	0.446	0.271	0	0.311	0.697
GBAS	IARS2	9606.ENSP00000313050	9606.ENSP00000355889	0	0	0	0	0.446	0	0	0	0.446
NDC80	RPA1	9606.ENSP00000261597	9606.ENSP00000254719	0	0	0	0	0.446	0	0	0	0.446
FGB	RBP4	9606.ENSP00000306099	9606.ENSP00000360522	0	0	0	0	0.445	0	0	0.123	0.493
EIF1AX	NPSR1	9606.ENSP00000368927	9606.ENSP00000370950	0.167	0	0	0	0.444	0	0	0.248	0.621
GTPBP4	IMPDH2	9606.ENSP00000354040	9606.ENSP00000321584	0	0	0	0	0.444	0.254	0	0.142	0.613
PSMA3	RBX1	9606.ENSP00000216455	9606.ENSP00000216225	0	0	0	0	0.444	0.056	0	0.072	0.471
CALR3	DNAJC10	9606.ENSP00000269881	9606.ENSP00000264065	0	0	0	0	0.443	0.165	0	0.261	0.626
CDH19	ELFN2	9606.ENSP00000262150	9606.ENSP00000385277	0	0	0	0	0.443	0	0	0.058	0.452
COX5A	UQCRHL	9606.ENSP00000317780	9606.ENSP00000485401	0	0	0	0	0.443	0.684	0.54	0.395	0.944
GTPBP4	TSEN2	9606.ENSP00000354040	9606.ENSP00000284995	0	0	0	0	0.443	0	0	0	0.443
EFTUD2	SRSF7	9606.ENSP00000392094	9606.ENSP00000325905	0	0	0	0	0.442	0.111	0	0.25	0.596
NDUFB5	PMPCB	9606.ENSP00000259037	9606.ENSP00000249269	0	0	0	0	0.442	0.279	0	0.291	0.69
SERPINC1	TTR	9606.ENSP00000356671	9606.ENSP00000237014	0	0	0	0	0.442	0.068	0	0.504	0.719
SLC10A2	TMIGD1	9606.ENSP00000245312	9606.ENSP00000332404	0	0	0	0	0.442	0	0	0.261	0.571
ASF1A	RPA1	9606.ENSP00000229595	9606.ENSP00000254719	0	0	0	0	0.441	0.058	0	0.251	0.571
HIBCH	UQCRH	9606.ENSP00000352706	9606.ENSP00000309565	0	0	0	0	0.441	0	0	0.144	0.501
HIBCH	UQCRHL	9606.ENSP00000352706	9606.ENSP00000485401	0	0	0	0	0.441	0	0	0.064	0.454
ACADM	LIPE	9606.ENSP00000359871	9606.ENSP00000244289	0.051	0	0	0	0.44	0	0	0.459	0.687
KCNA1	SLC32A1	9606.ENSP00000371985	9606.ENSP00000217420	0	0	0	0	0.44	0	0	0.18	0.521
COX7A2	SEC61G	9606.ENSP00000359098	9606.ENSP00000388337	0	0	0	0	0.439	0	0	0	0.439
PEX7	SUPT3H	9606.ENSP00000315680	9606.ENSP00000360515	0	0	0	0	0.439	0	0	0	0.439
E2F7	NUSAP1	9606.ENSP00000323246	9606.ENSP00000453403	0	0	0	0	0.438	0	0	0.101	0.473
PSMA3	SAP18	9606.ENSP00000216455	9606.ENSP00000481842	0	0	0	0	0.438	0	0	0	0.438
EXOSC5	SNRPC	9606.ENSP00000221233	9606.ENSP00000244520	0	0	0	0	0.437	0	0	0.199	0.53
GPR149	RPF1	9606.ENSP00000374390	9606.ENSP00000359688	0	0	0	0	0.437	0.152	0	0.063	0.513
SIL1	UBXN2A	9606.ENSP00000378294	9606.ENSP00000312107	0	0	0	0	0.437	0	0	0	0.437
PSMA3	PSMG1	9606.ENSP00000216455	9606.ENSP00000329915	0	0	0	0	0.436	0.056	0	0.54	0.733
ACAT1	ETFA	9606.ENSP00000265838	9606.ENSP00000452762	0.154	0	0	0	0.435	0.174	0	0.405	0.733
COPS2	PSMD13	9606.ENSP00000299259	9606.ENSP00000396937	0	0	0	0	0.435	0.622	0	0.414	0.863
CTPS2	IMP4	9606.ENSP00000401264	9606.ENSP00000259239	0	0	0	0	0.435	0	0	0	0.435
PSMB7	VBP1	9606.ENSP00000259457	9606.ENSP00000286428	0	0	0	0	0.435	0.056	0	0	0.444
BCKDHB	GBAS	9606.ENSP00000318351	9606.ENSP00000313050	0	0	0	0	0.434	0	0	0	0.434
EFTUD2	SF3B6	9606.ENSP00000392094	9606.ENSP00000233468	0	0	0	0	0.434	0.847	0	0.35	0.939
FKBP3	UBE2V2	9606.ENSP00000216330	9606.ENSP00000428209	0	0	0	0	0.434	0	0	0	0.434
DCTD	TYMS	9606.ENSP00000349576	9606.ENSP00000315644	0.219	0	0	0	0.433	0.056	0.9	0.878	0.993
GNL3	RARS	9606.ENSP00000395772	9606.ENSP00000231572	0	0	0	0	0.433	0	0	0.257	0.561
HINT2	SPCS1	9606.ENSP00000259667	9606.ENSP00000478310	0	0	0	0	0.433	0	0	0	0.433
CCT4	PSMB7	9606.ENSP00000377958	9606.ENSP00000259457	0	0	0.234	0	0.432	0.057	0	0.075	0.57
FANCD2	GINS1	9606.ENSP00000287647	9606.ENSP00000262460	0	0	0	0	0.432	0	0	0.132	0.486
MAGOH	NIP7	9606.ENSP00000360525	9606.ENSP00000254940	0	0	0	0	0.431	0	0	0	0.431
PPP1R3A	TBX15	9606.ENSP00000284601	9606.ENSP00000207157	0	0	0	0	0.431	0	0	0	0.431
ATP5C1	COX7A2	9606.ENSP00000349142	9606.ENSP00000359098	0	0	0	0	0.43	0.123	0	0.282	0.61
CDK1	FANCD2	9606.ENSP00000378699	9606.ENSP00000287647	0	0	0	0	0.43	0	0	0.416	0.653
FGG	NR1H4	9606.ENSP00000336829	9606.ENSP00000447149	0	0	0	0	0.43	0.058	0	0.155	0.507
FANCD2	NDC80	9606.ENSP00000287647	9606.ENSP00000261597	0	0	0	0	0.428	0	0	0.081	0.452
GUK1	PSMB1	9606.ENSP00000355689	9606.ENSP00000262193	0	0	0	0	0.428	0	0	0	0.428
GYS2	HRG	9606.ENSP00000261195	9606.ENSP00000232003	0	0	0	0	0.428	0	0	0	0.428
MCM6	VRK1	9606.ENSP00000264156	9606.ENSP00000216639	0	0	0	0	0.428	0	0	0.085	0.455
MCTS1	PSMA5	9606.ENSP00000360365	9606.ENSP00000271308	0	0	0	0	0.428	0	0	0.184	0.514
ATP5C1	CHCHD6	9606.ENSP00000349142	9606.ENSP00000290913	0	0	0	0	0.427	0.153	0	0.101	0.525
EIF1B	NOP10	9606.ENSP00000232905	9606.ENSP00000332198	0	0	0	0	0.427	0	0	0	0.426
GMPR	GTPBP4	9606.ENSP00000259727	9606.ENSP00000354040	0	0	0	0	0.427	0.224	0	0	0.536
HRH3	KCNQ2	9606.ENSP00000342560	9606.ENSP00000352035	0	0	0	0	0.426	0	0	0	0.426
EDF1	PSMB1	9606.ENSP00000224073	9606.ENSP00000262193	0	0	0	0	0.425	0	0	0.076	0.446
GUK1	SPSB1	9606.ENSP00000355689	9606.ENSP00000330221	0	0	0	0	0.425	0	0	0	0.424
APRT	CTPS2	9606.ENSP00000367615	9606.ENSP00000401264	0.202	0	0	0	0.424	0	0	0.256	0.628
ENO2	UQCRC1	9606.ENSP00000437402	9606.ENSP00000203407	0	0	0	0	0.424	0	0	0.194	0.516
ENO2	PMPCB	9606.ENSP00000437402	9606.ENSP00000249269	0	0	0	0	0.424	0	0	0.1	0.459
F9	FGB	9606.ENSP00000218099	9606.ENSP00000306099	0	0	0	0	0.424	0.056	0	0.269	0.568
COPZ1	PSMB1	9606.ENSP00000449270	9606.ENSP00000262193	0	0	0	0	0.423	0	0	0	0.423
COX7A2L	NDUFS6	9606.ENSP00000367938	9606.ENSP00000274137	0	0	0	0	0.423	0	0	0.352	0.61
RBX1	UQCRH	9606.ENSP00000216225	9606.ENSP00000309565	0	0	0	0	0.423	0	0	0	0.423
ACADM	ACAT1	9606.ENSP00000359871	9606.ENSP00000265838	0.055	0	0	0	0.422	0.102	0	0.324	0.624
COMMD10	GUK1	9606.ENSP00000274458	9606.ENSP00000355689	0	0	0	0	0.421	0	0	0	0.42
COPE	PSMB1	9606.ENSP00000262812	9606.ENSP00000262193	0	0	0	0	0.421	0	0	0	0.421
F13B	FGG	9606.ENSP00000356382	9606.ENSP00000336829	0	0	0	0	0.421	0.596	0.9	0.529	0.987
NDUFA1	NDUFB5	9606.ENSP00000360492	9606.ENSP00000259037	0	0	0	0	0.42	0.868	0.9	0.58	0.996
ACADM	GBAS	9606.ENSP00000359871	9606.ENSP00000313050	0	0	0	0	0.419	0	0	0	0.419
CDC34	SRM	9606.ENSP00000215574	9606.ENSP00000366156	0	0	0	0	0.419	0	0	0	0.419
COPE	PSMA3	9606.ENSP00000262812	9606.ENSP00000216455	0	0	0	0	0.419	0	0	0	0.419
CPSF3	NCBP1	9606.ENSP00000238112	9606.ENSP00000364289	0	0	0	0	0.419	0	0.6	0.5	0.873
PFDN2	PSMB7	9606.ENSP00000356989	9606.ENSP00000259457	0	0	0	0	0.419	0.056	0	0.045	0.43
SERPINA4	UGT2B10	9606.ENSP00000450838	9606.ENSP00000265403	0	0	0	0	0.418	0	0	0.062	0.431
CDK1	IQGAP3	9606.ENSP00000378699	9606.ENSP00000354451	0	0	0	0	0.417	0	0	0.153	0.485
FGG	RBP4	9606.ENSP00000336829	9606.ENSP00000360522	0	0	0	0	0.417	0	0	0.226	0.53
IMPDH2	PSMA5	9606.ENSP00000321584	9606.ENSP00000271308	0	0	0	0	0.417	0	0	0	0.417
ACTA2	TAGLN	9606.ENSP00000402373	9606.ENSP00000432282	0	0	0	0	0.416	0.179	0	0.76	0.875
ICT1	NDUFAB1	9606.ENSP00000301585	9606.ENSP00000458770	0.05	0	0	0	0.416	0.8	0	0.098	0.886
MEP1A	TMIGD1	9606.ENSP00000230588	9606.ENSP00000332404	0	0	0	0	0.416	0	0	0	0.416
E2F7	HJURP	9606.ENSP00000323246	9606.ENSP00000414109	0	0	0	0	0.415	0	0	0.048	0.419
EIF1AX	SSBP1	9606.ENSP00000368927	9606.ENSP00000419665	0	0	0	0	0.415	0	0	0	0.415
GINS1	RPA1	9606.ENSP00000262460	9606.ENSP00000254719	0	0	0	0	0.415	0.371	0	0.053	0.621
IQGAP3	NUSAP1	9606.ENSP00000354451	9606.ENSP00000453403	0	0	0	0	0.414	0	0	0.242	0.537
AFP	FGB	9606.ENSP00000379138	9606.ENSP00000306099	0	0	0	0	0.413	0.061	0	0.193	0.516
BOP1	RRP36	9606.ENSP00000455106	9606.ENSP00000244496	0	0	0	0	0.413	0	0.9	0	0.938
C8B	F13B	9606.ENSP00000360281	9606.ENSP00000356382	0	0	0	0	0.413	0	0	0.184	0.5
IMPDH2	NOL10	9606.ENSP00000321584	9606.ENSP00000371101	0	0	0	0	0.413	0	0	0	0.413
SEC61G	TMA7	9606.ENSP00000388337	9606.ENSP00000397843	0	0	0	0	0.413	0	0	0	0.413
ALPI	MEP1A	9606.ENSP00000295463	9606.ENSP00000230588	0	0	0	0	0.412	0	0	0.051	0.419
ECT2	HJURP	9606.ENSP00000376457	9606.ENSP00000414109	0	0	0	0	0.412	0	0	0.375	0.617
AHSG	SERPINA4	9606.ENSP00000393887	9606.ENSP00000450838	0	0	0	0	0.411	0	0	0.113	0.455
APOB	HNF4A	9606.ENSP00000233242	9606.ENSP00000312987	0	0	0	0	0.411	0	0	0.535	0.714
ASF1A	GINS1	9606.ENSP00000229595	9606.ENSP00000262460	0	0	0	0	0.411	0	0	0.112	0.455
CYLC1	DCAF12L1	9606.ENSP00000331556	9606.ENSP00000360167	0	0	0	0	0.411	0	0	0	0.41
CDK1	CENPI	9606.ENSP00000378699	9606.ENSP00000362018	0	0	0	0	0.408	0	0	0.314	0.577
MELK	VRK1	9606.ENSP00000298048	9606.ENSP00000216639	0	0	0	0	0.408	0.076	0	0.14	0.489
CCNE2	MAD2L1	9606.ENSP00000429089	9606.ENSP00000296509	0	0	0	0	0.407	0.108	0	0.505	0.715
F13B	GYS2	9606.ENSP00000356382	9606.ENSP00000261195	0	0	0	0	0.407	0	0	0.135	0.465
ARHGAP4	LAPTM5	9606.ENSP00000359045	9606.ENSP00000294507	0	0	0	0	0.406	0	0	0	0.406
FKBP3	VBP1	9606.ENSP00000216330	9606.ENSP00000286428	0	0	0	0	0.406	0	0	0	0.406
APOB	SERPINA11	9606.ENSP00000233242	9606.ENSP00000335024	0	0	0	0	0.405	0	0	0	0.405
CUL5	VPS26A	9606.ENSP00000376808	9606.ENSP00000362480	0	0	0	0	0.405	0	0	0	0.405
MAGOH	PFDN2	9606.ENSP00000360525	9606.ENSP00000356989	0	0	0	0	0.404	0	0	0	0.404
ACADM	HMGCL	9606.ENSP00000359871	9606.ENSP00000363614	0.05	0	0	0	0.403	0	0	0.334	0.589
ACTL6A	PSMA3	9606.ENSP00000397552	9606.ENSP00000216455	0	0	0	0	0.403	0.056	0	0.07	0.43
DDX1	PSMD14	9606.ENSP00000370745	9606.ENSP00000386541	0	0	0	0	0.403	0.142	0	0.053	0.472
GPR149	IMP4	9606.ENSP00000374390	9606.ENSP00000259239	0	0	0	0	0.403	0.152	0	0.063	0.484
DDX1	PWP1	9606.ENSP00000370745	9606.ENSP00000387365	0	0	0	0	0.402	0.059	0	0.053	0.42
MAGOH	SNRPB2	9606.ENSP00000360525	9606.ENSP00000246071	0	0	0	0	0.402	0.8	0	0.346	0.915
POMP	PSMD14	9606.ENSP00000370222	9606.ENSP00000386541	0	0	0	0	0.402	0	0	0.674	0.797
CCT4	CPSF3	9606.ENSP00000377958	9606.ENSP00000238112	0	0	0	0	0.4	0	0	0	0.4
MAGT1	TMED2	9606.ENSP00000354649	9606.ENSP00000262225	0	0	0	0	0.4	0.244	0	0.206	0.608
MCM6	SSRP1	9606.ENSP00000264156	9606.ENSP00000278412	0	0	0	0	0.4	0.786	0	0.365	0.911
NOP10	SF3B5	9606.ENSP00000332198	9606.ENSP00000356541	0	0	0	0	0.4	0	0	0	0.4
ABCD2	HMGCL	9606.ENSP00000310688	9606.ENSP00000363614	0	0	0	0	0.399	0.064	0	0	0.413
PSMA3	RARS	9606.ENSP00000216455	9606.ENSP00000231572	0	0	0	0	0.399	0.058	0	0.066	0.426
BCKDHB	DLAT	9606.ENSP00000318351	9606.ENSP00000280346	0.111	0	0.279	0	0.398	0.369	0.5	0.336	0.9
ECT2	MCM6	9606.ENSP00000376457	9606.ENSP00000264156	0	0	0	0	0.398	0	0	0.15	0.466
DCN	FBN1	9606.ENSP00000052754	9606.ENSP00000325527	0	0	0	0	0.397	0.231	0	0.808	0.903
GINS1	POLE2	9606.ENSP00000262460	9606.ENSP00000216367	0	0	0	0	0.397	0.929	0	0.791	0.99
MAGOH	SRSF7	9606.ENSP00000360525	9606.ENSP00000325905	0	0	0	0	0.396	0.272	0.6	0.395	0.879
NPSR1	RPF1	9606.ENSP00000370950	9606.ENSP00000359688	0	0	0	0	0.396	0.531	0	0.141	0.735
KIF4B	NUSAP1	9606.ENSP00000387875	9606.ENSP00000453403	0	0	0	0	0.395	0	0	0.055	0.404
ACTL6A	NUP107	9606.ENSP00000397552	9606.ENSP00000229179	0	0	0	0	0.394	0.059	0	0	0.406
CCT4	DDX1	9606.ENSP00000377958	9606.ENSP00000370745	0	0	0	0	0.394	0.141	0	0.067	0.472
CDC25A	CENPU	9606.ENSP00000303706	9606.ENSP00000281453	0	0	0	0	0.394	0	0	0.093	0.427
GART	LARS	9606.ENSP00000371253	9606.ENSP00000377954	0.209	0	0	0	0.394	0	0	0.067	0.514
PSMB1	SEC61G	9606.ENSP00000262193	9606.ENSP00000388337	0	0	0	0	0.394	0	0	0.215	0.504
ACAT1	DLAT	9606.ENSP00000265838	9606.ENSP00000280346	0.046	0	0	0	0.393	0	0.9	0.548	0.97
EEF1E1	PSMA3	9606.ENSP00000369038	9606.ENSP00000216455	0	0	0	0	0.393	0	0	0.144	0.459
GINS1	MELK	9606.ENSP00000262460	9606.ENSP00000298048	0	0	0	0	0.393	0	0	0.333	0.578
GTPBP4	POLR2A	9606.ENSP00000354040	9606.ENSP00000480158	0	0	0	0	0.392	0.195	0	0.058	0.498
NCAN	SLC32A1	9606.ENSP00000252575	9606.ENSP00000217420	0	0	0	0	0.392	0	0	0.092	0.424
PSMA3	SEC61G	9606.ENSP00000216455	9606.ENSP00000388337	0	0	0	0	0.392	0	0	0.062	0.405
GINS1	SPC24	9606.ENSP00000262460	9606.ENSP00000465075	0	0	0	0	0.391	0	0	0.121	0.442
COX7A2	NDUFAB1	9606.ENSP00000359098	9606.ENSP00000458770	0	0	0	0	0.39	0	0	0.38	0.606
KHSRP	SSRP1	9606.ENSP00000381216	9606.ENSP00000278412	0	0	0	0	0.389	0.104	0	0	0.429
MRPL13	NPSR1	9606.ENSP00000306548	9606.ENSP00000370950	0.111	0	0	0	0.389	0.369	0	0.19	0.685
CLPB	EDF1	9606.ENSP00000294053	9606.ENSP00000224073	0	0	0	0	0.388	0	0	0.281	0.541
GNL3	GPR149	9606.ENSP00000395772	9606.ENSP00000374390	0	0	0	0	0.388	0.165	0	0.048	0.471
C8B	SERPINA4	9606.ENSP00000360281	9606.ENSP00000450838	0	0	0	0	0.387	0	0	0.095	0.422
CKS2	MCM6	9606.ENSP00000364976	9606.ENSP00000264156	0	0	0	0	0.387	0	0	0.338	0.577
ACTL6A	MAD2L1	9606.ENSP00000397552	9606.ENSP00000296509	0	0	0	0	0.386	0.122	0	0.069	0.455
ACSM5	AGXT	9606.ENSP00000327916	9606.ENSP00000302620	0	0	0	0	0.385	0	0	0.067	0.403
GRIA2	MYT1L	9606.ENSP00000296526	9606.ENSP00000396103	0	0	0	0	0.385	0	0	0.176	0.471
KCNA1	PABPC1L2B	9606.ENSP00000371985	9606.ENSP00000362621	0	0	0	0	0.385	0.056	0	0.06	0.407
EIF1AX	MRPL13	9606.ENSP00000368927	9606.ENSP00000306548	0.219	0	0	0	0.384	0	0	0.248	0.607
GINS1	RFC2	9606.ENSP00000262460	9606.ENSP00000055077	0	0	0	0	0.384	0.104	0	0.232	0.539
GRIA2	SLC32A1	9606.ENSP00000296526	9606.ENSP00000217420	0	0	0	0	0.382	0	0	0.503	0.68
GTF2A2	SNRPB2	9606.ENSP00000379372	9606.ENSP00000246071	0	0	0	0	0.382	0	0	0.084	0.41
NCBP1	NUP107	9606.ENSP00000364289	9606.ENSP00000229179	0	0	0	0	0.382	0	0.6	0.172	0.777
ACTR6	CETN3	9606.ENSP00000188312	9606.ENSP00000428259	0	0	0	0	0.381	0	0	0.327	0.566
SERPINA11	SERPINA4	9606.ENSP00000335024	9606.ENSP00000450838	0	0	0.448	0.913	0.381	0	0	0.412	0.424
AFP	SERPINA11	9606.ENSP00000379138	9606.ENSP00000335024	0	0	0	0	0.38	0.104	0	0.197	0.515
ACTL6A	SAP18	9606.ENSP00000397552	9606.ENSP00000481842	0	0	0	0	0.379	0.11	0	0.061	0.436
CRNN	SPRR3	9606.ENSP00000271835	9606.ENSP00000330391	0	0	0	0	0.379	0	0	0.56	0.715
IDH3B	STOML2	9606.ENSP00000370223	9606.ENSP00000348886	0	0	0	0	0.379	0	0	0.235	0.504
MAGOHB	SAP18	9606.ENSP00000319240	9606.ENSP00000481842	0	0	0	0	0.379	0	0	0.706	0.81
ACADM	HIBCH	9606.ENSP00000359871	9606.ENSP00000352706	0.049	0	0	0	0.378	0.502	0	0.181	0.727
ASF1A	CDK1	9606.ENSP00000229595	9606.ENSP00000378699	0	0	0	0	0.377	0.166	0	0.087	0.484
GABRA1	KCNA1	9606.ENSP00000393097	9606.ENSP00000371985	0	0	0	0	0.377	0	0	0.322	0.56
GRIA2	SLITRK1	9606.ENSP00000296526	9606.ENSP00000366288	0	0	0	0	0.376	0	0	0.111	0.422
HINT1	TXN	9606.ENSP00000304229	9606.ENSP00000363641	0.047	0	0	0	0.376	0.283	0	0.2	0.613
KLHL40	MYH1	9606.ENSP00000287777	9606.ENSP00000226207	0	0	0	0	0.376	0.056	0	0.112	0.431
MAGOH	SF3B6	9606.ENSP00000360525	9606.ENSP00000233468	0	0	0	0	0.376	0	0	0.326	0.561
MAGOH	SNRPC	9606.ENSP00000360525	9606.ENSP00000244520	0	0	0	0	0.376	0	0	0.101	0.415
PRKACA	PRKAR1B	9606.ENSP00000309591	9606.ENSP00000385749	0	0.024	0	0	0.376	0.972	0.9	0.843	0.999
SERPINA4	SERPINC1	9606.ENSP00000450838	9606.ENSP00000356671	0	0	0.447	0.76	0.376	0.107	0	0.349	0.518
CTPS2	RARS	9606.ENSP00000401264	9606.ENSP00000231572	0.135	0	0	0	0.375	0	0	0.067	0.451
FKBP3	NDUFAB1	9606.ENSP00000216330	9606.ENSP00000458770	0.056	0	0	0	0.375	0	0	0.19	0.481
GABRA1	SLC32A1	9606.ENSP00000393097	9606.ENSP00000217420	0	0	0	0	0.374	0	0	0.55	0.706
IQGAP3	NCAPG	9606.ENSP00000354451	9606.ENSP00000251496	0	0	0	0	0.374	0	0	0.492	0.669
CDC25A	MAD2L1	9606.ENSP00000303706	9606.ENSP00000296509	0	0	0	0	0.373	0.103	0	0.369	0.614
MAGOHB	SRSF7	9606.ENSP00000319240	9606.ENSP00000325905	0	0	0	0	0.373	0	0.6	0.392	0.834
CCNE2	NCAPG	9606.ENSP00000429089	9606.ENSP00000251496	0	0	0	0	0.372	0	0	0.194	0.472
EFTUD2	MRPL13	9606.ENSP00000392094	9606.ENSP00000306548	0.111	0	0	0	0.372	0.369	0	0.189	0.676
PSMB1	RBX1	9606.ENSP00000262193	9606.ENSP00000216225	0	0	0	0	0.372	0.056	0	0.114	0.43
SERPINA11	SERPINC1	9606.ENSP00000335024	9606.ENSP00000356671	0	0	0.448	0.741	0.372	0	0	0	0.441
SERPINC1	UGT2B10	9606.ENSP00000356671	9606.ENSP00000265403	0	0	0	0	0.372	0	0	0.128	0.429
CCT4	RTCB	9606.ENSP00000377958	9606.ENSP00000216038	0.06	0	0	0	0.371	0	0	0.121	0.435
GABRA1	GRIA2	9606.ENSP00000393097	9606.ENSP00000296526	0	0	0	0	0.371	0	0	0.505	0.676
DNER	GRIA2	9606.ENSP00000345229	9606.ENSP00000296526	0	0	0	0	0.37	0	0	0.19	0.468
GMPR	NOL10	9606.ENSP00000259727	9606.ENSP00000371101	0	0	0	0	0.37	0	0	0.257	0.511
PPP2CA	YWHAQ	9606.ENSP00000418447	9606.ENSP00000371267	0	0	0	0	0.37	0.233	0.9	0.308	0.962
PSMA5	UCHL3	9606.ENSP00000271308	9606.ENSP00000366819	0	0	0	0	0.37	0	0	0.297	0.538
PPP2CA	PSMA3	9606.ENSP00000418447	9606.ENSP00000216455	0	0	0	0	0.369	0.231	0	0.096	0.523
PTPLAD1	TECRL	9606.ENSP00000261875	9606.ENSP00000370607	0	0	0	0	0.369	0	0	0.302	0.54
ASF1A	SLBP	9606.ENSP00000229595	9606.ENSP00000417686	0	0	0	0	0.368	0	0	0.425	0.621
RFC4	SPC24	9606.ENSP00000376272	9606.ENSP00000465075	0	0	0	0	0.368	0	0	0.093	0.403
NDUFB5	UQCRC1	9606.ENSP00000259037	9606.ENSP00000203407	0	0	0	0	0.367	0.851	0	0.797	0.979
ATP5C1	COX7A2L	9606.ENSP00000349142	9606.ENSP00000367938	0	0	0	0	0.366	0.129	0	0.217	0.531
DDX39A	TRUB1	9606.ENSP00000242776	9606.ENSP00000298746	0.051	0	0	0	0.366	0.153	0	0.063	0.458
FCGR2A	NCF2	9606.ENSP00000271450	9606.ENSP00000356505	0	0	0	0	0.366	0	0	0.259	0.51
NHP2	RTCA	9606.ENSP00000274606	9606.ENSP00000260563	0	0	0	0	0.366	0.288	0	0.079	0.547
NUP107	VRK1	9606.ENSP00000229179	9606.ENSP00000216639	0	0	0	0	0.366	0	0	0.272	0.519
RBX1	TMA7	9606.ENSP00000216225	9606.ENSP00000397843	0	0	0	0	0.366	0	0	0.166	0.449
MAGOHB	SNRPC	9606.ENSP00000319240	9606.ENSP00000244520	0	0	0	0	0.365	0	0	0.101	0.405
PPP1CC	PPP2CA	9606.ENSP00000341779	9606.ENSP00000418447	0	0	0.402	0.931	0.365	0.162	0.9	0.735	0.946
ECHDC1	MCCC2	9606.ENSP00000436585	9606.ENSP00000343657	0.072	0	0	0	0.364	0	0	0.149	0.453
MAGOHB	SNRPB2	9606.ENSP00000319240	9606.ENSP00000246071	0	0	0	0	0.364	0.8	0.9	0.348	0.99
ALPI	SI	9606.ENSP00000295463	9606.ENSP00000264382	0	0	0	0	0.363	0	0	0.379	0.587
ATP5C1	NDUFS6	9606.ENSP00000349142	9606.ENSP00000274137	0	0	0	0	0.363	0.368	0	0.395	0.735
IDH3B	PMPCB	9606.ENSP00000370223	9606.ENSP00000249269	0	0	0	0	0.363	0.726	0	0.149	0.838
CCT4	PRPS1	9606.ENSP00000377958	9606.ENSP00000361512	0	0	0	0	0.362	0.057	0	0.328	0.561
DDX39A	SSRP1	9606.ENSP00000242776	9606.ENSP00000278412	0	0	0	0	0.362	0.118	0	0.131	0.468
EFTUD2	KHSRP	9606.ENSP00000392094	9606.ENSP00000381216	0	0	0	0	0.362	0.12	0	0.048	0.419
GRIA2	KCNA1	9606.ENSP00000296526	9606.ENSP00000371985	0	0	0	0	0.362	0	0	0.478	0.653
PAH	TTR	9606.ENSP00000448059	9606.ENSP00000237014	0	0	0	0	0.362	0	0	0.241	0.495
CCT4	NHP2	9606.ENSP00000377958	9606.ENSP00000274606	0	0	0.25	0	0.361	0	0	0.098	0.53
DARS2	LARS	9606.ENSP00000355086	9606.ENSP00000377954	0.219	0	0	0	0.361	0	0	0.502	0.73
FANCD2	RFC4	9606.ENSP00000287647	9606.ENSP00000376272	0	0	0	0	0.361	0.069	0.9	0.343	0.955
HMGCL	IDH3B	9606.ENSP00000363614	9606.ENSP00000370223	0.135	0	0	0	0.361	0.061	0	0.317	0.598
IMP4	NOP10	9606.ENSP00000259239	9606.ENSP00000332198	0	0	0	0	0.361	0	0	0.101	0.4
LAPTM5	RGS1	9606.ENSP00000294507	9606.ENSP00000356429	0	0	0	0	0.361	0	0	0.189	0.46
GRIA2	NEFM	9606.ENSP00000296526	9606.ENSP00000221166	0	0	0	0	0.36	0.056	0	0.174	0.458
KCNQ2	SLC32A1	9606.ENSP00000352035	9606.ENSP00000217420	0	0	0	0	0.36	0	0	0.112	0.408
MRPL13	UQCRH	9606.ENSP00000306548	9606.ENSP00000309565	0	0	0	0	0.36	0	0	0.359	0.573
PRKACA	PRKAR2B	9606.ENSP00000309591	9606.ENSP00000265717	0	0.008	0	0	0.36	0.993	0.8	0.782	0.999
PRKAR1B	PRKX	9606.ENSP00000385749	9606.ENSP00000262848	0	0.026	0	0	0.36	0.401	0.54	0.576	0.915
PRKAR2B	PRKX	9606.ENSP00000265717	9606.ENSP00000262848	0	0.007	0	0	0.36	0.561	0.54	0.734	0.961
CCNE2	MELK	9606.ENSP00000429089	9606.ENSP00000298048	0	0	0	0	0.359	0.155	0	0.09	0.464
IQGAP3	MELK	9606.ENSP00000354451	9606.ENSP00000298048	0	0	0	0	0.359	0	0	0.108	0.404
MAGOHB	SF3B6	9606.ENSP00000319240	9606.ENSP00000233468	0	0	0	0	0.359	0	0	0.326	0.55
MRPL13	SIL1	9606.ENSP00000306548	9606.ENSP00000378294	0.093	0	0	0	0.359	0.368	0	0.181	0.659
BHLHE22	SLC32A1	9606.ENSP00000318799	9606.ENSP00000217420	0	0	0	0	0.358	0	0	0.199	0.464
MAGOH	SUMO1	9606.ENSP00000360525	9606.ENSP00000376077	0	0	0	0	0.358	0	0	0.124	0.414
NCAN	NRXN1	9606.ENSP00000252575	9606.ENSP00000385142	0	0	0	0	0.358	0	0	0.202	0.465
ACTL6A	DDX39A	9606.ENSP00000397552	9606.ENSP00000242776	0	0	0	0	0.357	0.139	0	0.054	0.431
COX5A	COX7A2L	9606.ENSP00000317780	9606.ENSP00000367938	0	0	0	0	0.357	0.326	0.8	0.527	0.953
MAGOH	MAGOHB	9606.ENSP00000360525	9606.ENSP00000319240	0	0	0	0.985	0.357	0.848	0.9	0.529	0.989
PSMA3	TXN	9606.ENSP00000216455	9606.ENSP00000363641	0	0	0	0	0.357	0.062	0	0.132	0.431
NDUFAB1	SLIRP	9606.ENSP00000458770	9606.ENSP00000450909	0	0	0	0	0.356	0.115	0	0.127	0.459
SLIRP	SNRPB2	9606.ENSP00000450909	9606.ENSP00000246071	0	0	0	0	0.356	0.249	0	0.161	0.559
ANTXR1	KIRREL	9606.ENSP00000301945	9606.ENSP00000352138	0	0	0	0	0.355	0.429	0	0	0.616
ACTL6A	CCT4	9606.ENSP00000397552	9606.ENSP00000377958	0	0	0	0	0.354	0.182	0	0.228	0.557
AHSG	RBP4	9606.ENSP00000393887	9606.ENSP00000360522	0	0	0	0	0.354	0	0	0.632	0.752
ASPN	POSTN	9606.ENSP00000364694	9606.ENSP00000369071	0	0	0	0	0.354	0	0	0.579	0.716
CSAG1	GAGE12F	9606.ENSP00000359310	9606.ENSP00000404123	0	0	0	0	0.354	0	0	0.294	0.524
DDX39A	HNRNPU	9606.ENSP00000242776	9606.ENSP00000283179	0	0	0	0	0.354	0.151	0	0.62	0.773
LARS	RARS2	9606.ENSP00000377954	9606.ENSP00000358549	0	0	0	0	0.354	0.261	0	0.881	0.938
ABCG8	NR1H4	9606.ENSP00000272286	9606.ENSP00000447149	0	0	0	0	0.353	0.075	0	0.681	0.792
ACTL6A	EFTUD2	9606.ENSP00000397552	9606.ENSP00000392094	0	0	0	0	0.353	0.164	0	0.069	0.452
CCNE2	NUSAP1	9606.ENSP00000429089	9606.ENSP00000453403	0	0	0	0	0.353	0	0	0.285	0.518
COX5B	PARK7	9606.ENSP00000258424	9606.ENSP00000418770	0	0	0	0	0.353	0	0	0.216	0.471
GRIA2	VSTM2A	9606.ENSP00000296526	9606.ENSP00000384103	0	0	0	0	0.353	0	0	0.111	0.4
SRSF7	TIAL1	9606.ENSP00000325905	9606.ENSP00000358089	0	0	0	0	0.353	0.246	0	0.357	0.659
DDX39A	SNRPC	9606.ENSP00000242776	9606.ENSP00000244520	0	0	0	0	0.352	0.155	0	0.326	0.599
GABRA1	HRH3	9606.ENSP00000393097	9606.ENSP00000342560	0	0	0	0	0.352	0	0	0.121	0.406
GRIA2	KCNQ2	9606.ENSP00000296526	9606.ENSP00000352035	0	0	0	0	0.352	0	0	0.232	0.481
GRIA2	NRXN1	9606.ENSP00000296526	9606.ENSP00000385142	0	0	0	0	0.352	0.076	0	0.495	0.671
GYS2	LIPE	9606.ENSP00000261195	9606.ENSP00000244289	0	0	0	0	0.352	0	0	0.29	0.52
HJURP	LMNB1	9606.ENSP00000414109	9606.ENSP00000261366	0	0	0	0	0.352	0	0	0.122	0.407
SNRPB2	SRSF7	9606.ENSP00000246071	9606.ENSP00000325905	0	0	0	0	0.352	0	0	0.223	0.476
COX7A2	PSMB1	9606.ENSP00000359098	9606.ENSP00000262193	0	0	0	0	0.351	0	0	0.118	0.403
KCNA1	NCAN	9606.ENSP00000371985	9606.ENSP00000252575	0	0	0	0	0.351	0	0	0.129	0.411
AHSG	NR1H4	9606.ENSP00000393887	9606.ENSP00000447149	0	0	0	0	0.35	0.078	0	0.202	0.48
ASPN	FAP	9606.ENSP00000364694	9606.ENSP00000188790	0	0	0	0	0.35	0	0	0.145	0.421
CHL1	GRIA2	9606.ENSP00000256509	9606.ENSP00000296526	0	0	0	0	0.35	0.056	0	0.202	0.468
PARK7	PSMB7	9606.ENSP00000418770	9606.ENSP00000259457	0	0	0	0	0.35	0	0	0.149	0.424
CTPS2	TRUB1	9606.ENSP00000401264	9606.ENSP00000298746	0.052	0	0	0	0.349	0	0	0.184	0.452
DDX1	XPO1	9606.ENSP00000370745	9606.ENSP00000384863	0	0	0	0	0.349	0.147	0	0.685	0.81
GYS2	HMGCL	9606.ENSP00000261195	9606.ENSP00000363614	0.051	0	0	0	0.349	0	0	0.25	0.496
KCNA1	NEFM	9606.ENSP00000371985	9606.ENSP00000221166	0	0	0	0	0.349	0	0	0.29	0.518
NEFL	SLC32A1	9606.ENSP00000482169	9606.ENSP00000217420	0	0	0	0	0.349	0	0	0.173	0.439
NEFM	SLC32A1	9606.ENSP00000221166	9606.ENSP00000217420	0	0	0	0	0.349	0	0	0.182	0.445
APOB	SERPINA4	9606.ENSP00000233242	9606.ENSP00000450838	0	0	0	0	0.348	0	0	0.12	0.402
CDC25A	E2F7	9606.ENSP00000303706	9606.ENSP00000323246	0	0	0	0	0.348	0	0	0.485	0.65
FARSA	RARS	9606.ENSP00000320309	9606.ENSP00000231572	0.111	0	0	0	0.348	0	0	0.428	0.639
GABRA1	GRM1	9606.ENSP00000393097	9606.ENSP00000354896	0	0	0	0	0.348	0	0	0.374	0.575
GRIA2	HRH3	9606.ENSP00000296526	9606.ENSP00000342560	0	0	0	0	0.348	0.056	0	0.131	0.419
KCNQ2	NRXN1	9606.ENSP00000352035	9606.ENSP00000385142	0	0	0	0	0.348	0	0	0.206	0.461
SLC39A12	SLCO1C1	9606.ENSP00000366586	9606.ENSP00000444149	0	0	0	0	0.348	0	0	0.143	0.418
AGXT	SERPINC1	9606.ENSP00000302620	9606.ENSP00000356671	0	0	0	0	0.347	0	0	0.256	0.493
CALM2	YWHAQ	9606.ENSP00000272298	9606.ENSP00000371267	0	0	0	0	0.347	0.089	0	0.089	0.411
NEFM	NRXN1	9606.ENSP00000221166	9606.ENSP00000385142	0	0	0	0	0.347	0	0	0.156	0.425
SF3B5	SUMO1	9606.ENSP00000356541	9606.ENSP00000376077	0	0	0	0	0.347	0	0	0.15	0.421
DLGAP2	KCNA1	9606.ENSP00000400258	9606.ENSP00000371985	0	0	0	0	0.346	0.056	0	0.165	0.44
DNM1L	PSMD14	9606.ENSP00000449089	9606.ENSP00000386541	0	0	0	0	0.346	0.149	0	0.062	0.432
GABRA1	MYT1L	9606.ENSP00000393097	9606.ENSP00000396103	0	0	0	0	0.346	0	0	0.156	0.424
GART	IMPDH2	9606.ENSP00000371253	9606.ENSP00000321584	0.353	0	0	0	0.346	0	0	0.681	0.853
GPM6B	GRIA2	9606.ENSP00000316861	9606.ENSP00000296526	0	0	0	0	0.346	0.058	0	0.12	0.411
GRIA2	SORCS3	9606.ENSP00000296526	9606.ENSP00000358715	0	0	0	0	0.346	0	0	0.213	0.464
GRIA2	GRM1	9606.ENSP00000296526	9606.ENSP00000354896	0	0	0	0	0.346	0.076	0	0.651	0.771
NCAN	NEFL	9606.ENSP00000252575	9606.ENSP00000482169	0	0	0	0	0.346	0	0	0.147	0.418
ACTL6A	DDX1	9606.ENSP00000397552	9606.ENSP00000370745	0	0	0	0	0.345	0.139	0	0	0.411
ASPN	OMD	9606.ENSP00000364694	9606.ENSP00000364700	0	0	0	0.702	0.345	0	0	0.764	0.492
CDC25A	MCM6	9606.ENSP00000303706	9606.ENSP00000264156	0	0	0	0	0.345	0.063	0	0.3	0.533
CKS2	PLK3	9606.ENSP00000364976	9606.ENSP00000361275	0	0	0	0	0.345	0	0	0.176	0.437
CXCL10	IFI44	9606.ENSP00000305651	9606.ENSP00000359783	0	0	0	0	0.345	0	0	0.519	0.671
E2F7	TYMS	9606.ENSP00000323246	9606.ENSP00000315644	0	0	0	0	0.345	0	0	0.321	0.537
ECHDC1	HMGCL	9606.ENSP00000436585	9606.ENSP00000363614	0.072	0	0	0	0.345	0	0	0.138	0.43
AHSA2	CLPB	9606.ENSP00000377970	9606.ENSP00000294053	0	0	0	0	0.344	0	0	0.409	0.595
COX7A2	COX7A2L	9606.ENSP00000359098	9606.ENSP00000367938	0	0	0	0.836	0.344	0.128	0.8	0.704	0.889
DDX39A	GNL3	9606.ENSP00000242776	9606.ENSP00000395772	0	0	0	0	0.344	0.165	0	0.048	0.433
DNM1L	PPP3R1	9606.ENSP00000449089	9606.ENSP00000234310	0	0	0	0	0.344	0.101	0	0.429	0.634
DUT	PLK3	9606.ENSP00000370376	9606.ENSP00000361275	0	0	0	0	0.344	0	0	0.147	0.416
GABRA1	NRXN1	9606.ENSP00000393097	9606.ENSP00000385142	0	0	0	0	0.344	0.079	0	0.32	0.553
GNL3	NOP10	9606.ENSP00000395772	9606.ENSP00000332198	0	0	0	0	0.344	0	0	0.376	0.573
GNL3	NPSR1	9606.ENSP00000395772	9606.ENSP00000370950	0	0	0	0	0.344	0.271	0	0.136	0.55
HNRNPD	HNRNPU	9606.ENSP00000313199	9606.ENSP00000283179	0	0	0	0	0.344	0.864	0.8	0.603	0.992
MBD3L2	PRAMEF11	9606.ENSP00000370800	9606.ENSP00000480027	0	0	0	0	0.344	0	0	0.403	0.591
NHP2	SNRPN	9606.ENSP00000274606	9606.ENSP00000382972	0	0	0	0	0.344	0.174	0	0.373	0.63
NPSR1	TRUB1	9606.ENSP00000370950	9606.ENSP00000298746	0.081	0	0	0	0.344	0.235	0	0.047	0.501
RRP36	RTCA	9606.ENSP00000244496	9606.ENSP00000260563	0	0	0	0	0.344	0	0	0.303	0.523
ATP5C1	DLAT	9606.ENSP00000349142	9606.ENSP00000280346	0.069	0	0	0	0.343	0	0	0.109	0.408
NDUFAB1	PMPCB	9606.ENSP00000458770	9606.ENSP00000249269	0	0	0	0	0.343	0.414	0	0.109	0.627
POLE3	RFC4	9606.ENSP00000363286	9606.ENSP00000376272	0	0	0	0	0.343	0	0.6	0.247	0.785
SAP18	VBP1	9606.ENSP00000481842	9606.ENSP00000286428	0	0	0	0	0.343	0	0	0.167	0.43
CLCA1	REG4	9606.ENSP00000234701	9606.ENSP00000346158	0	0	0	0	0.341	0	0	0.277	0.503
COX5A	SLIRP	9606.ENSP00000317780	9606.ENSP00000450909	0	0	0	0	0.341	0	0	0.184	0.44
SLC32A1	SLITRK1	9606.ENSP00000217420	9606.ENSP00000366288	0	0	0	0	0.341	0	0	0.137	0.407
FBN1	THBS2	9606.ENSP00000325527	9606.ENSP00000355751	0	0	0	0.54	0.34	0.079	0	0.42	0.481
FCER1G	NCF2	9606.ENSP00000289902	9606.ENSP00000356505	0	0	0	0	0.34	0	0	0.187	0.441
CCNE2	POLE2	9606.ENSP00000429089	9606.ENSP00000216367	0	0	0	0	0.339	0	0	0.351	0.553
SF3B5	SF3B6	9606.ENSP00000356541	9606.ENSP00000233468	0	0	0	0	0.339	0.991	0.9	0.828	0.999
ACTL6A	XPO1	9606.ENSP00000397552	9606.ENSP00000384863	0	0	0	0	0.338	0.06	0	0.143	0.421
AFP	PAH	9606.ENSP00000379138	9606.ENSP00000448059	0	0	0	0	0.338	0	0	0.144	0.409
HINT1	PARK7	9606.ENSP00000304229	9606.ENSP00000418770	0.074	0	0	0	0.338	0.404	0	0.043	0.603
SRSF7	XPO1	9606.ENSP00000325905	9606.ENSP00000384863	0	0	0	0	0.338	0	0	0.23	0.468
COL3A1	CTSK	9606.ENSP00000304408	9606.ENSP00000271651	0	0	0	0	0.337	0	0	0.309	0.522
DDX39A	NHP2	9606.ENSP00000242776	9606.ENSP00000274606	0	0	0	0	0.337	0.213	0	0.101	0.49
AP2S1	CAPNS1	9606.ENSP00000263270	9606.ENSP00000246533	0	0	0	0	0.336	0	0	0.188	0.438
CYLC1	MAGEC3	9606.ENSP00000331556	9606.ENSP00000298296	0	0	0	0	0.336	0	0	0.384	0.573
DCN	FAP	9606.ENSP00000052754	9606.ENSP00000188790	0	0	0	0	0.336	0	0	0.156	0.416
NR1H4	UGT2B10	9606.ENSP00000447149	9606.ENSP00000265403	0	0	0	0	0.336	0.056	0	0.139	0.414
E2F7	MAD2L1	9606.ENSP00000323246	9606.ENSP00000296509	0	0	0	0	0.335	0	0	0.208	0.451
EFEMP2	MXRA8	9606.ENSP00000309953	9606.ENSP00000399229	0	0	0	0	0.335	0	0	0.264	0.49
HJURP	MCM6	9606.ENSP00000414109	9606.ENSP00000264156	0	0	0	0	0.335	0	0	0.454	0.622
POSTN	THBS2	9606.ENSP00000369071	9606.ENSP00000355751	0	0	0	0	0.335	0	0	0.558	0.694
PRKACA	RAB11B	9606.ENSP00000309591	9606.ENSP00000333547	0	0	0	0	0.335	0.148	0	0.061	0.422
DPM1	PSMD14	9606.ENSP00000360644	9606.ENSP00000386541	0	0	0	0	0.334	0.194	0	0	0.44
GRM1	KCNA1	9606.ENSP00000354896	9606.ENSP00000371985	0	0	0	0	0.334	0	0	0.281	0.501
MRPS21	NDUFC2	9606.ENSP00000461930	9606.ENSP00000281031	0	0	0	0	0.334	0	0	0.16	0.417
PSMD14	YWHAQ	9606.ENSP00000386541	9606.ENSP00000371267	0	0	0	0	0.334	0.148	0	0	0.409
COL3A1	SMOC2	9606.ENSP00000304408	9606.ENSP00000346537	0	0	0	0	0.333	0	0	0.172	0.425
DAP3	MRPL13	9606.ENSP00000357320	9606.ENSP00000306548	0	0	0	0	0.333	0.986	0	0.112	0.991
DPM1	NAE1	9606.ENSP00000360644	9606.ENSP00000351990	0	0	0	0	0.333	0	0	0.145	0.406
GRIA2	NEFL	9606.ENSP00000296526	9606.ENSP00000482169	0	0	0	0	0.333	0.058	0.9	0.27	0.948
HLA-DRA	RGS1	9606.ENSP00000378786	9606.ENSP00000356429	0	0	0	0	0.333	0	0.9	0.194	0.941
MAGOH	SF3B5	9606.ENSP00000360525	9606.ENSP00000356541	0	0	0	0	0.333	0	0	0.251	0.48
MRPL13	TATDN1	9606.ENSP00000306548	9606.ENSP00000276692	0.074	0	0	0	0.333	0	0	0.441	0.625
NDUFAB1	UQCRC1	9606.ENSP00000458770	9606.ENSP00000203407	0	0	0	0	0.333	0.868	0	0.497	0.952
SF3B5	SNRPB2	9606.ENSP00000356541	9606.ENSP00000246071	0	0	0	0	0.333	0.924	0.9	0.208	0.995
ASPN	CTSK	9606.ENSP00000364694	9606.ENSP00000271651	0	0	0	0	0.332	0	0	0.252	0.479
ATP5C1	DPM1	9606.ENSP00000349142	9606.ENSP00000360644	0.157	0	0	0	0.332	0	0	0	0.413
COPE	COPZ1	9606.ENSP00000262812	9606.ENSP00000449270	0	0	0	0	0.332	0.944	0.72	0.97	0.999
MAD2L1	NUP107	9606.ENSP00000296509	9606.ENSP00000229179	0	0	0	0	0.332	0	0	0.298	0.511
NDUFA1	TXN	9606.ENSP00000360492	9606.ENSP00000363641	0	0	0	0	0.332	0	0	0.184	0.432
SPRR2D	SPRR3	9606.ENSP00000357746	9606.ENSP00000330391	0	0	0	0	0.332	0	0.9	0.561	0.968
APOB	C8B	9606.ENSP00000233242	9606.ENSP00000360281	0	0	0	0	0.331	0	0	0.188	0.434
CENPI	ECT2	9606.ENSP00000362018	9606.ENSP00000376457	0	0	0	0	0.331	0	0	0.258	0.483
FBN1	POSTN	9606.ENSP00000325527	9606.ENSP00000369071	0	0	0	0	0.331	0	0	0.548	0.684
IMPDH2	RARS	9606.ENSP00000321584	9606.ENSP00000231572	0	0	0	0	0.331	0	0	0.144	0.403
NAE1	PSMD14	9606.ENSP00000351990	9606.ENSP00000386541	0.051	0	0	0	0.331	0.107	0	0.567	0.722
NHP2	PSMA5	9606.ENSP00000274606	9606.ENSP00000271308	0	0	0.266	0	0.331	0	0	0.058	0.497
GINS1	NUSAP1	9606.ENSP00000262460	9606.ENSP00000453403	0	0	0	0	0.33	0	0	0.182	0.429
PFDN2	PSMD14	9606.ENSP00000356989	9606.ENSP00000386541	0	0	0	0	0.33	0	0	0.144	0.402
BST2	IFI44	9606.ENSP00000252593	9606.ENSP00000359783	0	0	0	0	0.328	0	0	0.403	0.582
GRM1	SLC32A1	9606.ENSP00000354896	9606.ENSP00000217420	0	0	0	0	0.328	0	0	0.318	0.522
SLC39A12	SORCS3	9606.ENSP00000366586	9606.ENSP00000358715	0	0	0	0	0.328	0	0	0.517	0.662
COL3A1	SFRP4	9606.ENSP00000304408	9606.ENSP00000410715	0	0	0	0	0.326	0	0	0.194	0.433
CDC25A	TYMS	9606.ENSP00000303706	9606.ENSP00000315644	0	0	0	0	0.325	0	0	0.376	0.561
CYLC1	PCDH11X	9606.ENSP00000331556	9606.ENSP00000362186	0	0	0	0	0.325	0	0	0.194	0.432
DDX1	PSMA3	9606.ENSP00000370745	9606.ENSP00000216455	0	0	0	0	0.325	0.318	0	0.058	0.528
KCNA1	NEFL	9606.ENSP00000371985	9606.ENSP00000482169	0	0	0	0	0.325	0	0	0.268	0.485
PSMB7	UBE2V2	9606.ENSP00000259457	9606.ENSP00000428209	0	0	0	0	0.324	0	0	0.175	0.418
ACTL6A	PSMD14	9606.ENSP00000397552	9606.ENSP00000386541	0	0	0	0	0.322	0.153	0	0	0.401
SF3B5	SRSF7	9606.ENSP00000356541	9606.ENSP00000325905	0	0	0	0	0.322	0	0.6	0	0.717
AMPD1	MYOM2	9606.ENSP00000430075	9606.ENSP00000262113	0	0	0	0	0.32	0	0	0.223	0.449
HNRNPU	TIAL1	9606.ENSP00000283179	9606.ENSP00000358089	0	0	0	0	0.32	0.135	0	0.393	0.612
PSG1	PSG9	9606.ENSP00000308970	9606.ENSP00000270077	0	0	0	0.98	0.32	0.478	0	0.825	0.635
KPRP	RPTN	9606.ENSP00000475216	9606.ENSP00000317895	0	0	0	0	0.319	0	0	0.57	0.694
ACTA2	ASPN	9606.ENSP00000402373	9606.ENSP00000364694	0	0	0	0	0.318	0.122	0	0.151	0.448
CDC25A	POLE2	9606.ENSP00000303706	9606.ENSP00000216367	0	0	0	0	0.318	0	0	0.228	0.451
CDK1	RFC2	9606.ENSP00000378699	9606.ENSP00000055077	0	0	0	0	0.318	0.058	0	0.688	0.782
EFTUD2	SNRPB2	9606.ENSP00000392094	9606.ENSP00000246071	0	0	0	0	0.318	0.964	0.9	0.433	0.998
GART	PSMG1	9606.ENSP00000371253	9606.ENSP00000329915	0	0	0	0	0.318	0	0	0.359	0.544
HNRNPU	SUMO1	9606.ENSP00000283179	9606.ENSP00000376077	0	0	0	0	0.318	0.059	0	0.245	0.473
KHSRP	NCBP1	9606.ENSP00000381216	9606.ENSP00000364289	0	0	0	0	0.318	0.165	0	0.185	0.496
NDUFB5	PARK7	9606.ENSP00000259037	9606.ENSP00000418770	0	0	0	0	0.318	0.386	0	0	0.563
PSMA3	SUMO1	9606.ENSP00000216455	9606.ENSP00000376077	0	0	0	0	0.318	0.168	0	0.066	0.423
STOML2	UQCRC1	9606.ENSP00000348886	9606.ENSP00000203407	0.056	0	0	0	0.318	0.178	0	0.18	0.508
BST2	RSAD2	9606.ENSP00000252593	9606.ENSP00000371471	0	0	0	0	0.317	0	0.9	0.681	0.976
FGB	KNG1	9606.ENSP00000306099	9606.ENSP00000265023	0	0	0	0	0.317	0.386	0	0.392	0.723
NRXN1	SLC32A1	9606.ENSP00000385142	9606.ENSP00000217420	0	0	0	0	0.317	0	0	0.482	0.631
ACTL6A	ECT2	9606.ENSP00000397552	9606.ENSP00000376457	0	0	0	0	0.316	0	0	0.183	0.417
CALM2	PPP1CC	9606.ENSP00000272298	9606.ENSP00000341779	0	0	0.264	0	0.316	0.174	0.6	0.319	0.866
COL3A1	TIMP3	9606.ENSP00000304408	9606.ENSP00000266085	0	0	0	0	0.316	0	0	0.506	0.647
DCN	IGFBP7	9606.ENSP00000052754	9606.ENSP00000295666	0	0	0	0	0.316	0.155	0	0.184	0.487
FAP	THBS2	9606.ENSP00000188790	9606.ENSP00000355751	0	0	0	0	0.316	0	0	0.242	0.459
HRSP12	MRPL13	9606.ENSP00000254878	9606.ENSP00000306548	0.175	0	0	0	0.316	0	0	0	0.411
SERPINB5	SFN	9606.ENSP00000372221	9606.ENSP00000340989	0	0	0	0	0.316	0.162	0	0.518	0.699
C8B	HABP2	9606.ENSP00000360281	9606.ENSP00000277903	0	0	0	0	0.315	0.172	0	0	0.409
CETN3	FKBP3	9606.ENSP00000428259	9606.ENSP00000216330	0	0	0	0	0.315	0.173	0	0.082	0.434
KCNA1	KCNQ2	9606.ENSP00000371985	9606.ENSP00000352035	0	0	0	0.603	0.315	0.402	0.5	0.767	0.844
LUM	NID2	9606.ENSP00000266718	9606.ENSP00000216286	0	0	0	0	0.315	0.057	0	0.379	0.564
NRXN1	SLITRK1	9606.ENSP00000385142	9606.ENSP00000366288	0	0	0	0	0.315	0	0	0.505	0.646
FBN1	NID2	9606.ENSP00000325527	9606.ENSP00000216286	0	0	0	0.544	0.314	0.059	0	0.417	0.447
COL16A1	COL3A1	9606.ENSP00000362776	9606.ENSP00000304408	0	0	0.318	0.693	0.313	0.213	0.3	0.493	0.679
MRPL13	NHP2	9606.ENSP00000306548	9606.ENSP00000274606	0.073	0	0	0	0.313	0.346	0	0.101	0.575
PARK7	PSMB1	9606.ENSP00000418770	9606.ENSP00000262193	0	0	0	0	0.313	0	0	0.187	0.418
PSMD14	RTCB	9606.ENSP00000386541	9606.ENSP00000216038	0	0	0	0	0.313	0.27	0	0.044	0.478
DDX1	YWHAQ	9606.ENSP00000370745	9606.ENSP00000371267	0	0	0	0	0.312	0.178	0	0.105	0.45
FKBP3	PSMB7	9606.ENSP00000216330	9606.ENSP00000259457	0.047	0	0	0	0.312	0.057	0	0.195	0.436
CCT4	PARK7	9606.ENSP00000377958	9606.ENSP00000418770	0.06	0	0	0	0.31	0.176	0	0.141	0.479
SF3B6	SNRPC	9606.ENSP00000233468	9606.ENSP00000244520	0	0	0	0	0.309	0	0	0.298	0.495
CCNE2	MCM6	9606.ENSP00000429089	9606.ENSP00000264156	0	0	0	0	0.308	0.165	0	0.542	0.712
HIBADH	IARS2	9606.ENSP00000265395	9606.ENSP00000355889	0	0	0	0	0.307	0	0	0.314	0.505
DNM1L	OPA1	9606.ENSP00000449089	9606.ENSP00000354681	0	0	0	0.567	0.306	0.151	0	0.921	0.629
CCNE2	CDC25A	9606.ENSP00000429089	9606.ENSP00000303706	0	0	0	0	0.305	0.241	0.9	0.712	0.982
KHSRP	SRSF7	9606.ENSP00000381216	9606.ENSP00000325905	0	0	0	0	0.305	0	0	0.382	0.552
MAGOHB	SF3B5	9606.ENSP00000319240	9606.ENSP00000356541	0	0	0	0	0.305	0	0.9	0.254	0.943
AAMP	IMP4	9606.ENSP00000248450	9606.ENSP00000259239	0	0	0	0	0.304	0	0	0.501	0.637
HINT2	NDUFC2	9606.ENSP00000259667	9606.ENSP00000281031	0	0	0	0	0.304	0.232	0	0.241	0.559
F9	TTR	9606.ENSP00000218099	9606.ENSP00000237014	0	0	0	0	0.303	0	0	0.37	0.542
IARS2	NARS2	9606.ENSP00000355889	9606.ENSP00000281038	0	0	0	0	0.303	0.344	0	0.89	0.945
MYT1L	NRXN1	9606.ENSP00000396103	9606.ENSP00000385142	0	0	0	0	0.303	0	0	0.407	0.569
ANAPC4	CDC16	9606.ENSP00000426654	9606.ENSP00000353549	0	0	0	0	0.302	0.998	0.9	0.9	0.999
APRT	IMPDH2	9606.ENSP00000367615	9606.ENSP00000321584	0.059	0	0	0	0.302	0	0	0.508	0.649
DLAT	IARS2	9606.ENSP00000280346	9606.ENSP00000355889	0	0	0	0	0.302	0	0	0.215	0.429
GTF2E2	NFATC2IP	9606.ENSP00000348168	9606.ENSP00000324792	0	0	0	0	0.302	0.328	0	0	0.51
PPP1CC	PSMD14	9606.ENSP00000341779	9606.ENSP00000386541	0	0	0	0	0.302	0.183	0	0	0.405
RALY	SF3B6	9606.ENSP00000246194	9606.ENSP00000233468	0	0	0	0	0.302	0.174	0	0.062	0.411
COL16A1	THBS2	9606.ENSP00000362776	9606.ENSP00000355751	0	0	0	0	0.301	0.056	0	0.336	0.524
CRP	F9	9606.ENSP00000255030	9606.ENSP00000218099	0	0	0	0	0.301	0	0	0.323	0.507
CTSK	DCN	9606.ENSP00000271651	9606.ENSP00000052754	0	0	0	0	0.301	0	0	0.325	0.508
ACTL6A	SF3B6	9606.ENSP00000397552	9606.ENSP00000233468	0	0	0	0	0.3	0	0	0.245	0.449
ACTL6A	CDK1	9606.ENSP00000397552	9606.ENSP00000378699	0	0	0	0	0.3	0.059	0	0.306	0.503
CSAG1	PASD1	9606.ENSP00000359310	9606.ENSP00000359382	0	0	0	0	0.3	0	0	0.493	0.629
FBXO5	SPC24	9606.ENSP00000229758	9606.ENSP00000465075	0	0	0	0	0.3	0	0	0.249	0.452
HJURP	SPC24	9606.ENSP00000414109	9606.ENSP00000465075	0	0	0	0	0.3	0	0	0.413	0.571
AGXT	FGG	9606.ENSP00000302620	9606.ENSP00000336829	0	0	0	0	0.299	0	0	0.219	0.429
GABRA1	KCNQ2	9606.ENSP00000393097	9606.ENSP00000352035	0	0	0	0	0.299	0	0	0.561	0.679
HINT1	NDUFC2	9606.ENSP00000304229	9606.ENSP00000281031	0	0	0	0	0.299	0.319	0	0.053	0.508
IVL	SPRR2D	9606.ENSP00000357753	9606.ENSP00000357746	0	0	0	0	0.299	0	0.6	0.322	0.793
EFTUD2	EXOSC5	9606.ENSP00000392094	9606.ENSP00000221233	0.078	0	0	0	0.298	0	0	0.16	0.409
MEP1A	REG4	9606.ENSP00000230588	9606.ENSP00000346158	0	0	0	0	0.298	0	0	0.225	0.432
PSMA5	PSMG1	9606.ENSP00000271308	9606.ENSP00000329915	0	0	0	0	0.298	0.298	0	0	0.486
SAP18	SNRPC	9606.ENSP00000481842	9606.ENSP00000244520	0	0	0	0	0.298	0	0	0.24	0.444
CENPI	HJURP	9606.ENSP00000362018	9606.ENSP00000414109	0	0	0	0	0.297	0.369	0.6	0.821	0.964
COL11A1	POSTN	9606.ENSP00000359114	9606.ENSP00000369071	0	0	0	0	0.297	0.103	0	0.58	0.712
COL3A1	NID2	9606.ENSP00000304408	9606.ENSP00000216286	0	0	0	0	0.297	0.133	0	0.428	0.621
ECT2	TYMS	9606.ENSP00000376457	9606.ENSP00000315644	0	0	0	0	0.297	0	0	0.181	0.4
ETFA	NDUFAB1	9606.ENSP00000452762	9606.ENSP00000458770	0.248	0	0	0	0.297	0.437	0	0.298	0.763
LARS	POLR2A	9606.ENSP00000377954	9606.ENSP00000480158	0	0	0	0	0.297	0	0	0.189	0.405
PSMD14	RBX1	9606.ENSP00000386541	9606.ENSP00000216225	0	0	0	0	0.297	0.151	0	0.593	0.736
PRMT1	TIAL1	9606.ENSP00000406162	9606.ENSP00000358089	0	0	0	0	0.296	0.152	0	0.195	0.478
ABCG8	APOB	9606.ENSP00000272286	9606.ENSP00000233242	0	0	0	0	0.295	0	0	0.656	0.747
FANCD2	MAD2L1	9606.ENSP00000287647	9606.ENSP00000296509	0	0	0	0	0.295	0	0	0.19	0.404
FGA	KNG1	9606.ENSP00000306361	9606.ENSP00000265023	0	0	0	0	0.295	0.368	0	0.428	0.723
FGB	TTR	9606.ENSP00000306099	9606.ENSP00000237014	0	0	0	0	0.295	0	0	0.382	0.546
H2AFY2	HP1BP3	9606.ENSP00000362352	9606.ENSP00000312625	0	0	0	0	0.295	0.176	0	0.095	0.428
MALSU1	NDUFAB1	9606.ENSP00000419370	9606.ENSP00000458770	0.059	0	0	0	0.295	0.8	0	0.054	0.857
EMC2	SEC61G	9606.ENSP00000220853	9606.ENSP00000388337	0	0	0	0	0.294	0	0	0.205	0.416
GPR149	PPAN	9606.ENSP00000374390	9606.ENSP00000253107	0	0	0	0	0.294	0.213	0	0.062	0.433
LUM	TIMP3	9606.ENSP00000266718	9606.ENSP00000266085	0	0	0	0	0.294	0.057	0	0.368	0.542
SEC61G	SRPRB	9606.ENSP00000388337	9606.ENSP00000418401	0	0	0	0	0.294	0	0	0.554	0.672
LTBP2	POSTN	9606.ENSP00000261978	9606.ENSP00000369071	0	0	0	0	0.293	0	0	0.335	0.51
NDUFA1	NDUFS6	9606.ENSP00000360492	9606.ENSP00000274137	0	0	0	0	0.293	0.899	0.9	0.612	0.996
RARS	RTCB	9606.ENSP00000231572	9606.ENSP00000216038	0	0	0	0	0.293	0.212	0	0	0.419
CALM2	RHOA	9606.ENSP00000272298	9606.ENSP00000400175	0	0	0	0	0.292	0.077	0	0.282	0.49
CDC25A	CKS2	9606.ENSP00000303706	9606.ENSP00000364976	0	0	0	0	0.291	0.346	0	0.357	0.676
HADHB	HSDL2	9606.ENSP00000325136	9606.ENSP00000381785	0.047	0	0	0	0.291	0.413	0	0.283	0.677
CCNE2	ECT2	9606.ENSP00000429089	9606.ENSP00000376457	0	0	0	0	0.29	0.145	0	0.143	0.434
DDX39A	NCBP1	9606.ENSP00000242776	9606.ENSP00000364289	0	0	0	0	0.29	0.142	0.6	0.781	0.939
E2F7	FBXO5	9606.ENSP00000323246	9606.ENSP00000229758	0	0	0	0	0.29	0	0	0.358	0.524
IMPDH2	PWP1	9606.ENSP00000321584	9606.ENSP00000387365	0	0	0	0	0.289	0.295	0	0	0.477
PPP2CA	PPP6C	9606.ENSP00000418447	9606.ENSP00000392147	0	0	0.383	0.952	0.289	0.345	0	0.867	0.542
PRPF4	SF3B5	9606.ENSP00000363313	9606.ENSP00000356541	0	0	0	0	0.289	0.906	0.9	0	0.992
ACTL6A	SUMO1	9606.ENSP00000397552	9606.ENSP00000376077	0	0	0	0	0.288	0.168	0	0.101	0.421
COL16A1	POSTN	9606.ENSP00000362776	9606.ENSP00000369071	0	0	0	0	0.288	0.103	0	0.272	0.495
GINS1	POLE3	9606.ENSP00000262460	9606.ENSP00000363286	0	0	0	0	0.288	0.144	0	0.708	0.806
HNRNPU	RALY	9606.ENSP00000283179	9606.ENSP00000246194	0	0	0	0	0.288	0.179	0	0.325	0.571
NCF2	RGS1	9606.ENSP00000356505	9606.ENSP00000356429	0	0	0	0	0.288	0.147	0	0.222	0.487
DCN	OGN	9606.ENSP00000052754	9606.ENSP00000262551	0	0	0	0.639	0.287	0	0	0.769	0.482
GART	MAT2A	9606.ENSP00000371253	9606.ENSP00000303147	0.174	0	0	0	0.287	0	0	0.604	0.746
HIBADH	MTX2	9606.ENSP00000265395	9606.ENSP00000249442	0	0	0	0	0.287	0	0	0.248	0.441
APOB	F9	9606.ENSP00000233242	9606.ENSP00000218099	0	0	0	0	0.286	0.056	0	0.195	0.41
VAMP7	VPS26A	9606.ENSP00000262640	9606.ENSP00000362480	0	0	0	0	0.286	0	0	0.228	0.426
CDK1	DDX39A	9606.ENSP00000378699	9606.ENSP00000242776	0	0	0	0	0.285	0.148	0	0.115	0.414
EFTUD2	PRPF4	9606.ENSP00000392094	9606.ENSP00000363313	0	0	0	0	0.285	0.988	0.9	0.682	0.999
NID2	POSTN	9606.ENSP00000216286	9606.ENSP00000369071	0	0	0	0	0.285	0	0	0.282	0.465
OTX2	ZIC2	9606.ENSP00000343819	9606.ENSP00000365514	0	0	0	0	0.285	0.062	0	0.591	0.701
PPP1CC	XPO1	9606.ENSP00000341779	9606.ENSP00000384863	0	0	0	0	0.285	0	0	0.208	0.41
AMPD1	MYF6	9606.ENSP00000430075	9606.ENSP00000228641	0	0	0	0	0.284	0	0	0.211	0.411
BOP1	NPSR1	9606.ENSP00000455106	9606.ENSP00000370950	0	0	0	0	0.284	0.584	0	0.212	0.744
GRIA2	GRIN2B	9606.ENSP00000296526	9606.ENSP00000477455	0	0	0	0.609	0.284	0.102	0.9	0.881	0.954
IVL	SPRR3	9606.ENSP00000357753	9606.ENSP00000330391	0	0	0	0	0.283	0.213	0.6	0.727	0.93
SLC39A12	VSTM2A	9606.ENSP00000366586	9606.ENSP00000384103	0	0	0	0	0.283	0	0	0.282	0.463
ETFA	PMPCB	9606.ENSP00000452762	9606.ENSP00000249269	0	0	0	0	0.282	0.086	0	0.201	0.43
GNL3	IMPDH2	9606.ENSP00000395772	9606.ENSP00000321584	0	0	0	0	0.282	0.138	0	0.322	0.544
CXCL11	RSAD2	9606.ENSP00000306884	9606.ENSP00000371471	0	0	0	0	0.281	0	0	0.406	0.554
ICT1	SLIRP	9606.ENSP00000301585	9606.ENSP00000450909	0	0	0	0	0.281	0.35	0	0.471	0.731
KNG1	SERPINC1	9606.ENSP00000265023	9606.ENSP00000356671	0	0	0	0	0.281	0	0	0.686	0.765
DCTD	DUT	9606.ENSP00000349576	9606.ENSP00000370376	0.214	0	0	0	0.28	0.115	0.9	0.775	0.986
PARK7	SLIRP	9606.ENSP00000418770	9606.ENSP00000450909	0	0	0	0	0.28	0.163	0	0.206	0.48
COX5A	NDUFA1	9606.ENSP00000317780	9606.ENSP00000360492	0	0	0	0	0.279	0.822	0	0.484	0.928
HNRNPU	MAGOH	9606.ENSP00000283179	9606.ENSP00000360525	0	0	0	0	0.279	0.284	0	0.165	0.532
MRPL13	SEC61G	9606.ENSP00000306548	9606.ENSP00000388337	0	0	0	0	0.279	0.213	0	0.147	0.473
POLE3	RFC2	9606.ENSP00000363286	9606.ENSP00000055077	0	0	0	0	0.279	0	0.6	0.187	0.745
POLE3	TYMS	9606.ENSP00000363286	9606.ENSP00000315644	0	0	0	0	0.279	0	0	0.314	0.484
GABRA1	SLITRK1	9606.ENSP00000393097	9606.ENSP00000366288	0	0	0	0	0.277	0	0	0.29	0.464
PRPF4	SNRPB2	9606.ENSP00000363313	9606.ENSP00000246071	0	0	0	0	0.277	0.901	0.9	0.054	0.992
APRT	NME2	9606.ENSP00000367615	9606.ENSP00000376889	0.111	0	0	0	0.276	0	0	0.329	0.53
COL3A1	LTBP2	9606.ENSP00000304408	9606.ENSP00000261978	0	0	0	0	0.276	0.076	0	0.31	0.498
SEC61G	SF3B5	9606.ENSP00000388337	9606.ENSP00000356541	0	0	0	0	0.276	0	0	0.216	0.408
EEF1E1	NARS2	9606.ENSP00000369038	9606.ENSP00000281038	0	0	0	0	0.275	0.213	0	0.278	0.552
GINS1	ORC2	9606.ENSP00000262460	9606.ENSP00000234296	0	0	0	0	0.275	0.057	0	0.397	0.552
GRM1	HRH3	9606.ENSP00000354896	9606.ENSP00000342560	0	0	0	0	0.274	0.056	0	0.23	0.426
IMPDH2	PRMT1	9606.ENSP00000321584	9606.ENSP00000406162	0	0	0	0	0.274	0.213	0	0.066	0.419
PSMD14	TXN	9606.ENSP00000386541	9606.ENSP00000363641	0.046	0	0	0	0.274	0.366	0	0.057	0.53
DNAJC10	MAGT1	9606.ENSP00000264065	9606.ENSP00000354649	0	0	0	0	0.273	0.212	0	0.182	0.49
HINT1	NDUFC2-KCTD14	9606.ENSP00000304229	9606.ENSP00000432614	0	0	0	0	0.273	0.319	0	0.053	0.49
HINT2	NDUFC2-KCTD14	9606.ENSP00000259667	9606.ENSP00000432614	0	0	0	0	0.273	0.232	0	0.07	0.435
HNRNPU	SAP18	9606.ENSP00000283179	9606.ENSP00000481842	0	0	0	0	0.273	0.196	0	0.206	0.495
KRT6B	SPRR2D	9606.ENSP00000252252	9606.ENSP00000357746	0	0	0	0	0.273	0	0	0.246	0.428
MRPL13	UQCRHL	9606.ENSP00000306548	9606.ENSP00000485401	0	0	0	0	0.273	0	0	0.309	0.476
ASF1A	MCM6	9606.ENSP00000229595	9606.ENSP00000264156	0	0	0	0	0.272	0.702	0	0.35	0.847
HINT1	RBX1	9606.ENSP00000304229	9606.ENSP00000216225	0	0	0	0	0.272	0.302	0	0	0.47
PSMA3	UBQLN1	9606.ENSP00000216455	9606.ENSP00000365576	0	0	0	0	0.272	0.306	0	0.155	0.536
SF3B6	TIAL1	9606.ENSP00000233468	9606.ENSP00000358089	0	0	0	0	0.272	0.21	0	0.101	0.437
CCT4	EFTUD2	9606.ENSP00000377958	9606.ENSP00000392094	0	0	0	0	0.271	0.214	0	0.12	0.452
COL11A1	COL3A1	9606.ENSP00000359114	9606.ENSP00000304408	0	0	0.419	0.846	0.271	0	0.72	0.653	0.819
DHPS	FARSA	9606.ENSP00000210060	9606.ENSP00000320309	0	0	0.216	0	0.271	0	0	0.513	0.697
NDUFA1	NDUFAB1	9606.ENSP00000360492	9606.ENSP00000458770	0	0	0	0	0.271	0.987	0.9	0.54	0.999
PSG1	PSG8	9606.ENSP00000308970	9606.ENSP00000305005	0	0	0	0.984	0.271	0.48	0	0.823	0.609
DARS2	FARSA	9606.ENSP00000355086	9606.ENSP00000320309	0	0	0	0	0.27	0	0	0.424	0.561
EFTUD2	PLRG1	9606.ENSP00000392094	9606.ENSP00000424417	0	0	0	0	0.27	0.986	0.9	0.751	0.999
LTBP2	TGFBI	9606.ENSP00000261978	9606.ENSP00000416330	0	0	0	0	0.27	0	0	0.339	0.496
ACADM	BCKDHB	9606.ENSP00000359871	9606.ENSP00000318351	0	0	0	0	0.269	0.058	0	0.314	0.487
AGXT	HOGA1	9606.ENSP00000302620	9606.ENSP00000359680	0.078	0	0	0	0.269	0	0.9	0.861	0.989
ATP5C1	ENO2	9606.ENSP00000349142	9606.ENSP00000437402	0.111	0	0	0	0.269	0	0	0.156	0.404
COL16A1	EFEMP2	9606.ENSP00000362776	9606.ENSP00000309953	0	0	0	0	0.269	0.076	0	0.262	0.459
POLE2	RFC2	9606.ENSP00000216367	9606.ENSP00000055077	0	0	0	0	0.269	0	0.6	0.441	0.822
COL3A1	TAGLN	9606.ENSP00000304408	9606.ENSP00000432282	0	0	0	0	0.268	0	0	0.39	0.534
DCN	MGP	9606.ENSP00000052754	9606.ENSP00000228938	0	0	0	0	0.268	0	0	0.391	0.535
DUT	FPGS	9606.ENSP00000370376	9606.ENSP00000362344	0.225	0	0	0	0.268	0.112	0	0.333	0.619
MYT1L	NEUROD1	9606.ENSP00000396103	9606.ENSP00000295108	0	0	0	0	0.268	0	0	0.757	0.815
ASB15	LMOD2	9606.ENSP00000397655	9606.ENSP00000411932	0	0	0	0	0.267	0	0	0.641	0.726
COL3A1	THBS2	9606.ENSP00000304408	9606.ENSP00000355751	0	0	0	0	0.267	0.057	0	0.503	0.626
PRPF4	SNRPC	9606.ENSP00000363313	9606.ENSP00000244520	0	0	0	0	0.267	0.803	0	0.298	0.889
ASF1A	SSRP1	9606.ENSP00000229595	9606.ENSP00000278412	0	0	0	0	0.266	0.104	0	0.631	0.737
F13B	HABP2	9606.ENSP00000356382	9606.ENSP00000277903	0	0	0	0	0.266	0	0	0.227	0.408
CCNE2	RFC4	9606.ENSP00000429089	9606.ENSP00000376272	0	0	0	0	0.265	0.078	0	0.298	0.483
CDC25A	GINS1	9606.ENSP00000303706	9606.ENSP00000262460	0	0	0	0	0.265	0	0	0.387	0.53
EIF1AX	NHP2	9606.ENSP00000368927	9606.ENSP00000274606	0.058	0	0	0	0.265	0.369	0	0.067	0.538
H2AFY	HP1BP3	9606.ENSP00000423563	9606.ENSP00000312625	0	0	0	0	0.265	0.176	0	0.173	0.456
HNF1A	HNF4A	9606.ENSP00000257555	9606.ENSP00000312987	0	0	0	0	0.265	0.241	0.9	0.833	0.989
MRPL13	NIP7	9606.ENSP00000306548	9606.ENSP00000254940	0	0	0	0	0.265	0.251	0	0	0.426
SUMO1	UBE2V2	9606.ENSP00000376077	9606.ENSP00000428209	0	0	0	0	0.265	0.142	0.6	0.365	0.818
ACTA2	DCN	9606.ENSP00000402373	9606.ENSP00000052754	0	0	0	0	0.264	0.122	0	0.393	0.574
ORC2	RPA1	9606.ENSP00000234296	9606.ENSP00000254719	0	0	0	0	0.264	0.753	0.6	0.369	0.948
APOB	TTR	9606.ENSP00000233242	9606.ENSP00000237014	0	0	0	0	0.263	0	0	0.559	0.661
COL3A1	SERPING1	9606.ENSP00000304408	9606.ENSP00000278407	0	0	0	0	0.263	0.059	0	0.217	0.409
ACADM	ATP5C1	9606.ENSP00000359871	9606.ENSP00000349142	0.069	0	0	0	0.262	0.306	0	0.191	0.563
AFP	NANOG	9606.ENSP00000379138	9606.ENSP00000229307	0	0	0	0	0.262	0	0	0.788	0.837
ASPN	COL11A1	9606.ENSP00000364694	9606.ENSP00000359114	0	0	0	0	0.262	0.076	0	0.538	0.657
GINS1	SSRP1	9606.ENSP00000262460	9606.ENSP00000278412	0	0	0	0	0.262	0.14	0	0.25	0.482
MYOM2	TNNT3	9606.ENSP00000262113	9606.ENSP00000278317	0	0	0	0	0.262	0	0	0.53	0.639
NOP10	TRUB1	9606.ENSP00000332198	9606.ENSP00000298746	0	0	0	0	0.262	0.784	0	0.682	0.944
SERP1	TMED2	9606.ENSP00000420076	9606.ENSP00000262225	0	0	0	0	0.262	0	0	0.231	0.408
ACADM	NDUFB5	9606.ENSP00000359871	9606.ENSP00000259037	0	0	0	0	0.261	0	0	0.296	0.457
ECT2	IQGAP3	9606.ENSP00000376457	9606.ENSP00000354451	0	0	0	0	0.261	0	0	0.221	0.4
TOMM5	UQCRH	9606.ENSP00000438204	9606.ENSP00000309565	0	0	0	0	0.261	0	0	0.223	0.402
COL3A1	IGFBP7	9606.ENSP00000304408	9606.ENSP00000295666	0	0	0	0	0.26	0	0	0.282	0.446
EFTUD2	NPSR1	9606.ENSP00000392094	9606.ENSP00000370950	0.076	0	0	0	0.26	0.344	0	0.067	0.525
IARS2	RARS	9606.ENSP00000355889	9606.ENSP00000231572	0.07	0	0	0	0.26	0.347	0	0.735	0.865
APOB	RBP4	9606.ENSP00000233242	9606.ENSP00000360522	0	0	0	0	0.259	0	0	0.456	0.58
CCT4	PPP2CA	9606.ENSP00000377958	9606.ENSP00000418447	0	0	0	0	0.259	0.992	0	0.062	0.994
GLO1	TXN	9606.ENSP00000362463	9606.ENSP00000363641	0	0	0	0	0.259	0.056	0	0.353	0.508
GPM6B	SLC32A1	9606.ENSP00000316861	9606.ENSP00000217420	0	0	0	0	0.259	0	0	0.306	0.463
NPSR1	SIL1	9606.ENSP00000370950	9606.ENSP00000378294	0.073	0	0	0	0.259	0.332	0	0.113	0.538
SNRPC	SRSF7	9606.ENSP00000244520	9606.ENSP00000325905	0	0	0	0	0.259	0.397	0	0.225	0.623
CLNS1A	NARS2	9606.ENSP00000433919	9606.ENSP00000281038	0	0	0	0	0.258	0	0	0.32	0.475
DAZAP1	KHSRP	9606.ENSP00000233078	9606.ENSP00000381216	0	0	0	0	0.258	0	0	0.339	0.489
AFP	SERPINC1	9606.ENSP00000379138	9606.ENSP00000356671	0	0	0	0	0.257	0.104	0	0.598	0.709
CTSK	POSTN	9606.ENSP00000271651	9606.ENSP00000369071	0	0	0	0	0.257	0	0	0.372	0.513
ECHDC1	ETFA	9606.ENSP00000436585	9606.ENSP00000452762	0.085	0	0	0	0.257	0.253	0	0.155	0.513
HRG	KNG1	9606.ENSP00000232003	9606.ENSP00000265023	0	0	0	0	0.257	0	0	0.659	0.735
AGXT	C8B	9606.ENSP00000302620	9606.ENSP00000360281	0	0	0	0	0.256	0	0	0.32	0.473
EFTUD2	SIL1	9606.ENSP00000392094	9606.ENSP00000378294	0.073	0	0	0	0.256	0.333	0	0.14	0.551
GEN1	ORC2	9606.ENSP00000318977	9606.ENSP00000234296	0	0	0	0	0.256	0	0	0.366	0.508
GNB1	PRKACA	9606.ENSP00000481878	9606.ENSP00000309591	0	0	0	0	0.256	0	0.6	0.147	0.724
KLHL40	LMOD2	9606.ENSP00000287777	9606.ENSP00000411932	0	0	0	0	0.256	0.057	0	0.442	0.574
LSM7	PSMB7	9606.ENSP00000252622	9606.ENSP00000259457	0	0	0	0	0.256	0.056	0	0.287	0.455
MRPL13	RPF1	9606.ENSP00000306548	9606.ENSP00000359688	0	0	0	0	0.256	0.241	0	0.052	0.418
RALY	SRSF7	9606.ENSP00000246194	9606.ENSP00000325905	0	0	0	0	0.256	0.181	0	0.238	0.495
CCT4	EIF1AX	9606.ENSP00000377958	9606.ENSP00000368927	0	0	0.221	0	0.255	0	0	0.144	0.46
CUL4A	PCID2	9606.ENSP00000364589	9606.ENSP00000479494	0	0	0	0	0.255	0	0	0.617	0.702
GABRA1	HCN1	9606.ENSP00000393097	9606.ENSP00000307342	0	0	0	0	0.255	0	0	0.256	0.423
AUH	HIBADH	9606.ENSP00000364883	9606.ENSP00000265395	0.07	0	0	0	0.254	0.141	0	0.542	0.69
EFTUD2	HNRNPU	9606.ENSP00000392094	9606.ENSP00000283179	0	0	0	0	0.254	0.283	0	0.13	0.494
GNB1	PRKAR1B	9606.ENSP00000481878	9606.ENSP00000385749	0	0	0	0	0.254	0	0.9	0.126	0.929
IARS2	RARS2	9606.ENSP00000355889	9606.ENSP00000358549	0.07	0	0	0	0.254	0.347	0	0.837	0.916
CASK	DMD	9606.ENSP00000367408	9606.ENSP00000354923	0	0	0	0	0.253	0.176	0	0.448	0.631
CCT4	FARSA	9606.ENSP00000377958	9606.ENSP00000320309	0	0	0	0	0.253	0.103	0	0.208	0.423
IFI44	PHF11	9606.ENSP00000359783	9606.ENSP00000367570	0	0	0	0	0.253	0	0	0.26	0.424
LUM	SULF1	9606.ENSP00000266718	9606.ENSP00000260128	0	0	0	0	0.253	0	0	0.328	0.477
COPS2	PSMB1	9606.ENSP00000299259	9606.ENSP00000262193	0	0	0	0	0.252	0.258	0	0.111	0.463
NDC80	NUP107	9606.ENSP00000261597	9606.ENSP00000229179	0	0	0	0	0.252	0	0	0.393	0.526
FGG	KNG1	9606.ENSP00000336829	9606.ENSP00000265023	0	0	0	0	0.251	0.249	0	0.495	0.691
IMPDH2	PRPS1	9606.ENSP00000321584	9606.ENSP00000361512	0.051	0	0	0	0.251	0.102	0	0.317	0.505
RBP4	TTR	9606.ENSP00000360522	9606.ENSP00000237014	0	0	0	0	0.25	0.951	0.6	0.99	0.999
RBX1	UBE2V2	9606.ENSP00000216225	9606.ENSP00000428209	0	0	0	0	0.25	0	0.6	0.218	0.745
CDC25A	FBXO5	9606.ENSP00000303706	9606.ENSP00000229758	0	0	0	0	0.249	0	0	0.538	0.638
CENPI	SPC24	9606.ENSP00000362018	9606.ENSP00000465075	0	0	0	0	0.249	0	0	0.61	0.695
COPS2	PSMD14	9606.ENSP00000299259	9606.ENSP00000386541	0	0	0	0	0.249	0.333	0	0.223	0.577
ENOPH1	GLO1	9606.ENSP00000273920	9606.ENSP00000362463	0	0	0	0	0.249	0	0	0.305	0.456
CCDC63	RSPH6A	9606.ENSP00000312399	9606.ENSP00000221538	0	0	0	0	0.248	0	0	0.271	0.428
DDX1	SLIRP	9606.ENSP00000370745	9606.ENSP00000450909	0	0	0	0	0.248	0.166	0	0.129	0.406
LUM	TGFBI	9606.ENSP00000266718	9606.ENSP00000416330	0	0	0	0	0.248	0	0	0.419	0.544
POLE3	RBX1	9606.ENSP00000363286	9606.ENSP00000216225	0	0	0	0	0.248	0	0.6	0.07	0.696
CDC25A	FANCD2	9606.ENSP00000303706	9606.ENSP00000287647	0	0	0	0	0.247	0	0	0.392	0.522
DDX1	KHSRP	9606.ENSP00000370745	9606.ENSP00000381216	0	0	0	0	0.247	0.368	0	0.259	0.616
DDX39A	PRMT1	9606.ENSP00000242776	9606.ENSP00000406162	0	0	0	0	0.247	0.154	0	0.221	0.461
EFTUD2	MAGOH	9606.ENSP00000392094	9606.ENSP00000360525	0	0	0	0	0.247	0.858	0	0.155	0.902
NDC80	PLK3	9606.ENSP00000261597	9606.ENSP00000361275	0	0	0	0	0.247	0.532	0	0.101	0.655
FANCD2	MCM6	9606.ENSP00000287647	9606.ENSP00000264156	0	0	0	0	0.246	0.27	0	0.24	0.545
GRIN2B	SLC32A1	9606.ENSP00000477455	9606.ENSP00000217420	0	0	0	0	0.246	0	0	0.473	0.586
HGD	TPH2	9606.ENSP00000283871	9606.ENSP00000329093	0.167	0	0	0	0.246	0	0	0.222	0.468
PSMA3	TIMM9	9606.ENSP00000216455	9606.ENSP00000378588	0	0	0	0	0.246	0	0	0.528	0.629
EFTUD2	LARS	9606.ENSP00000392094	9606.ENSP00000377954	0.051	0	0	0	0.245	0.241	0	0.189	0.5
EFTUD2	POLR2A	9606.ENSP00000392094	9606.ENSP00000480158	0.076	0	0	0	0.245	0.125	0	0.218	0.46
KRT6B	SPRR3	9606.ENSP00000252252	9606.ENSP00000330391	0	0	0	0	0.245	0	0	0.325	0.468
ACAT1	HADHB	9606.ENSP00000265838	9606.ENSP00000325136	0	0	0.441	0.771	0.244	0	0.9	0.605	0.938
DDX1	GTPBP4	9606.ENSP00000370745	9606.ENSP00000354040	0	0	0	0	0.244	0.216	0	0.076	0.405
LMNB1	MCM6	9606.ENSP00000261366	9606.ENSP00000264156	0	0	0	0	0.244	0.146	0	0.401	0.58
LYN	SYK	9606.ENSP00000428924	9606.ENSP00000364907	0	0	0	0.723	0.244	0.462	0.9	0.99	0.967
MAGOHB	TXNL4A	9606.ENSP00000319240	9606.ENSP00000269601	0	0	0	0	0.244	0	0.9	0	0.921
CYP2C18	NR1H4	9606.ENSP00000285979	9606.ENSP00000447149	0	0	0	0	0.243	0.073	0	0.213	0.4
DDX1	FKBP3	9606.ENSP00000370745	9606.ENSP00000216330	0	0	0	0	0.243	0.418	0	0.042	0.541
EFEMP2	TAGLN	9606.ENSP00000309953	9606.ENSP00000432282	0	0	0	0	0.243	0	0	0.254	0.411
FANCD2	RFC2	9606.ENSP00000287647	9606.ENSP00000055077	0	0	0	0	0.243	0.069	0.9	0.339	0.947
NDUFAB1	UQCRHL	9606.ENSP00000458770	9606.ENSP00000485401	0	0	0	0	0.243	0.251	0	0.143	0.471
TATDN1	UBE2V2	9606.ENSP00000276692	9606.ENSP00000428209	0	0	0	0	0.243	0.241	0	0	0.4
DIMT1	EIF1AX	9606.ENSP00000199320	9606.ENSP00000368927	0.085	0	0	0	0.242	0	0	0.212	0.406
BOP1	DDX39A	9606.ENSP00000455106	9606.ENSP00000242776	0	0	0	0	0.241	0.245	0	0.101	0.44
GUK1	TSTA3	9606.ENSP00000355689	9606.ENSP00000398803	0	0	0	0	0.241	0	0	0.264	0.418
HNF1B	HNF4A	9606.ENSP00000480291	9606.ENSP00000312987	0	0	0	0	0.241	0.076	0	0.72	0.787
IGFBP7	LUM	9606.ENSP00000295666	9606.ENSP00000266718	0	0	0	0	0.241	0.155	0	0.26	0.483
DR1	POLE3	9606.ENSP00000359295	9606.ENSP00000363286	0	0	0	0.721	0.24	0.856	0.72	0.684	0.973
E2F7	LIN9	9606.ENSP00000323246	9606.ENSP00000329102	0	0	0	0	0.24	0.173	0	0.305	0.525
FANCD2	TYMS	9606.ENSP00000287647	9606.ENSP00000315644	0	0	0	0	0.24	0	0	0.408	0.531
GTPBP4	NPSR1	9606.ENSP00000354040	9606.ENSP00000370950	0	0	0	0	0.24	0.526	0	0.208	0.689
NCAPG	TOP2B	9606.ENSP00000251496	9606.ENSP00000396704	0	0	0	0	0.24	0.104	0	0.304	0.484
POLR2A	SIL1	9606.ENSP00000480158	9606.ENSP00000378294	0.073	0	0	0	0.24	0.23	0	0.14	0.471
SPPL3	SSR4	9606.ENSP00000288680	9606.ENSP00000317331	0	0	0	0	0.24	0.698	0	0	0.76
TIMM9	UQCRH	9606.ENSP00000378588	9606.ENSP00000309565	0	0	0	0	0.24	0	0	0.3	0.445
ACAT1	HIBCH	9606.ENSP00000265838	9606.ENSP00000352706	0.057	0	0	0	0.239	0.251	0	0.268	0.554
BCKDHB	HADHB	9606.ENSP00000318351	9606.ENSP00000325136	0.043	0	0	0	0.239	0	0	0.289	0.438
DDX41	EFTUD2	9606.ENSP00000422753	9606.ENSP00000392094	0	0	0	0	0.239	0.27	0	0.088	0.449
EFTUD2	RALY	9606.ENSP00000392094	9606.ENSP00000246194	0	0	0	0	0.239	0.353	0	0.181	0.562
GART	GMPR	9606.ENSP00000371253	9606.ENSP00000259727	0.353	0	0	0	0.239	0	0	0.54	0.753
NDUFC2	UQCRC1	9606.ENSP00000281031	9606.ENSP00000203407	0	0	0	0	0.239	0.843	0	0.512	0.936
POMP	PSMD13	9606.ENSP00000370222	9606.ENSP00000396937	0	0	0	0	0.239	0	0	0.607	0.688
CDC25A	ECT2	9606.ENSP00000303706	9606.ENSP00000376457	0	0	0	0	0.238	0.251	0	0.135	0.463
COX5B	SF3B5	9606.ENSP00000258424	9606.ENSP00000356541	0	0	0	0	0.238	0	0	0.582	0.668
FARSA	PRPS1	9606.ENSP00000320309	9606.ENSP00000361512	0	0	0	0	0.238	0.272	0	0.048	0.426
GMPR	PWP1	9606.ENSP00000259727	9606.ENSP00000387365	0	0	0	0	0.238	0.245	0	0	0.4
KRT6B	PKP1	9606.ENSP00000252252	9606.ENSP00000263946	0	0	0	0	0.238	0.147	0	0.348	0.539
NIP7	SRPRB	9606.ENSP00000254940	9606.ENSP00000418401	0	0	0	0	0.238	0.056	0	0.36	0.499
ADH7	ESD	9606.ENSP00000420269	9606.ENSP00000367992	0.119	0.093	0.413	0	0.237	0.167	0	0.314	0.748
ATP5C1	EFTUD2	9606.ENSP00000349142	9606.ENSP00000392094	0	0	0	0	0.237	0.24	0	0.214	0.504
GNB1	PRKAR2B	9606.ENSP00000481878	9606.ENSP00000265717	0	0	0	0	0.237	0	0.9	0.162	0.93
MMADHC	TM9SF2	9606.ENSP00000389060	9606.ENSP00000365567	0	0	0	0	0.237	0	0	0.323	0.461
NCF2	SYK	9606.ENSP00000356505	9606.ENSP00000364907	0	0	0	0	0.237	0.056	0	0.24	0.405
AFP	RBP4	9606.ENSP00000379138	9606.ENSP00000360522	0	0	0	0	0.236	0.25	0	0.182	0.49
CALR3	CLGN	9606.ENSP00000269881	9606.ENSP00000326699	0	0	0	0.717	0.236	0	0	0.789	0.404
CCT4	PSMG1	9606.ENSP00000377958	9606.ENSP00000329915	0	0	0	0	0.236	0	0.9	0	0.92
CSRP1	TAGLN	9606.ENSP00000356275	9606.ENSP00000432282	0	0	0	0	0.236	0.167	0	0.547	0.687
EFTUD2	MAGOHB	9606.ENSP00000392094	9606.ENSP00000319240	0	0	0	0	0.236	0.849	0.9	0.156	0.989
EFTUD2	SNRPC	9606.ENSP00000392094	9606.ENSP00000244520	0	0	0	0	0.235	0.803	0	0.683	0.948
ETFA	HSDL2	9606.ENSP00000452762	9606.ENSP00000381785	0.057	0	0	0	0.235	0.411	0	0.107	0.569
GRIN2B	NRXN1	9606.ENSP00000477455	9606.ENSP00000385142	0	0	0	0	0.235	0.076	0	0.559	0.661
PUS7	TRUB1	9606.ENSP00000348722	9606.ENSP00000298746	0	0	0	0	0.235	0.058	0	0.933	0.947
CPSF3	NUP107	9606.ENSP00000238112	9606.ENSP00000229179	0	0	0	0	0.234	0	0.9	0.053	0.921
DARS2	GART	9606.ENSP00000355086	9606.ENSP00000371253	0.37	0	0	0	0.234	0	0	0.122	0.539
DPM1	MAGT1	9606.ENSP00000360644	9606.ENSP00000354649	0	0	0	0	0.234	0.201	0	0.196	0.465
ETFA	IARS2	9606.ENSP00000452762	9606.ENSP00000355889	0	0	0	0	0.234	0	0	0.389	0.512
COL16A1	LUM	9606.ENSP00000362776	9606.ENSP00000266718	0	0	0	0	0.233	0.076	0	0.298	0.459
CPSF3	DDX39A	9606.ENSP00000238112	9606.ENSP00000242776	0	0	0	0	0.233	0.117	0.6	0.19	0.751
DLGAP2	GRIA2	9606.ENSP00000400258	9606.ENSP00000296526	0	0	0	0	0.233	0.078	0	0.244	0.419
EIF1AX	PSMA3	9606.ENSP00000368927	9606.ENSP00000216455	0	0	0.202	0	0.233	0.133	0	0.131	0.477
FGB	HABP2	9606.ENSP00000306099	9606.ENSP00000277903	0	0	0	0	0.233	0.109	0	0.74	0.807
LUM	OGN	9606.ENSP00000266718	9606.ENSP00000262551	0	0	0	0.656	0.233	0	0.9	0.853	0.943
MALSU1	MRPL13	9606.ENSP00000419370	9606.ENSP00000306548	0	0	0	0	0.233	0.862	0	0	0.89
MYH1	PPP1R3A	9606.ENSP00000226207	9606.ENSP00000284601	0	0	0	0	0.233	0.386	0	0.079	0.528
NCBP1	PLRG1	9606.ENSP00000364289	9606.ENSP00000424417	0	0	0	0	0.233	0.291	0	0.286	0.578
NPSR1	PPAN	9606.ENSP00000370950	9606.ENSP00000253107	0	0	0	0	0.233	0.329	0	0.05	0.468
NRXN1	STXBP5L	9606.ENSP00000385142	9606.ENSP00000273666	0	0	0	0	0.233	0	0	0.479	0.584
CKS2	E2F7	9606.ENSP00000364976	9606.ENSP00000323246	0	0	0	0	0.232	0.149	0	0.167	0.408
CLGN	SEC61G	9606.ENSP00000326699	9606.ENSP00000388337	0	0	0	0	0.232	0.102	0	0.248	0.436
DDX39A	SRSF7	9606.ENSP00000242776	9606.ENSP00000325905	0	0	0	0	0.232	0	0.6	0.374	0.791
GABRA1	NEFL	9606.ENSP00000393097	9606.ENSP00000482169	0	0	0	0	0.232	0	0	0.467	0.573
GRM1	NRXN1	9606.ENSP00000354896	9606.ENSP00000385142	0	0	0	0	0.232	0	0.6	0.349	0.782
HPRT1	PRPS1	9606.ENSP00000298556	9606.ENSP00000361512	0.077	0	0	0	0.232	0	0	0.513	0.625
NCAN	TNR	9606.ENSP00000252575	9606.ENSP00000356646	0	0	0	0	0.232	0.504	0.6	0.047	0.835
NPSR1	PWP1	9606.ENSP00000370950	9606.ENSP00000387365	0	0	0	0	0.232	0.131	0	0.19	0.412
SEC11C	SRPRB	9606.ENSP00000468633	9606.ENSP00000418401	0	0	0	0	0.232	0	0	0.532	0.625
CHL1	NCAN	9606.ENSP00000256509	9606.ENSP00000252575	0	0	0	0	0.231	0	0	0.807	0.845
COL3A1	EFEMP2	9606.ENSP00000304408	9606.ENSP00000309953	0	0	0	0	0.231	0.076	0	0.518	0.627
CRNN	RPTN	9606.ENSP00000271835	9606.ENSP00000317895	0	0	0	0.636	0.231	0	0	0.921	0.487
DCN	TIMP3	9606.ENSP00000052754	9606.ENSP00000266085	0	0	0	0	0.231	0.057	0	0.5	0.605
DRD1	SLC32A1	9606.ENSP00000377353	9606.ENSP00000217420	0	0	0	0	0.231	0	0	0.381	0.503
DSG1	KRT6C	9606.ENSP00000257192	9606.ENSP00000252250	0	0	0	0	0.231	0.056	0	0.297	0.445
EFTUD2	GART	9606.ENSP00000392094	9606.ENSP00000371253	0	0	0	0	0.231	0.12	0	0.209	0.418
FCER1G	HLA-DRA	9606.ENSP00000289902	9606.ENSP00000378786	0	0	0	0	0.231	0	0	0.262	0.408
GABRA1	GRIN2B	9606.ENSP00000393097	9606.ENSP00000477455	0	0	0	0	0.231	0	0	0.535	0.627
GRIN2B	KCNA1	9606.ENSP00000477455	9606.ENSP00000371985	0	0	0	0	0.231	0	0	0.293	0.433
MCTS1	SEC61G	9606.ENSP00000360365	9606.ENSP00000388337	0.192	0	0	0	0.231	0	0	0.208	0.465
NCBP1	SSRP1	9606.ENSP00000364289	9606.ENSP00000278412	0	0	0	0	0.231	0	0.65	0.139	0.748
SF3B5	TXNL4A	9606.ENSP00000356541	9606.ENSP00000269601	0	0	0	0	0.231	0.906	0.9	0.14	0.992
AHSG	KNG1	9606.ENSP00000393887	9606.ENSP00000265023	0	0	0	0	0.23	0	0	0.561	0.648
ANTXR1	COL16A1	9606.ENSP00000301945	9606.ENSP00000362776	0	0	0	0	0.23	0	0	0.254	0.401
HCN1	KCNA1	9606.ENSP00000307342	9606.ENSP00000371985	0	0	0	0	0.23	0	0	0.27	0.414
IGFBP7	TIMP3	9606.ENSP00000295666	9606.ENSP00000266085	0	0	0	0	0.23	0	0	0.255	0.402
KRT6C	PKP1	9606.ENSP00000252250	9606.ENSP00000263946	0	0	0	0	0.23	0.147	0	0.161	0.401
OTX2	SALL3	9606.ENSP00000343819	9606.ENSP00000441823	0	0	0	0	0.23	0.078	0	0.319	0.475
PSMB1	UCHL3	9606.ENSP00000262193	9606.ENSP00000366819	0	0	0	0	0.23	0	0	0.306	0.443
AGXT	AHSG	9606.ENSP00000302620	9606.ENSP00000393887	0	0	0	0	0.229	0	0	0.364	0.489
CDC34	HRAS	9606.ENSP00000215574	9606.ENSP00000407586	0	0	0	0	0.229	0.153	0	0.184	0.421
E2F7	RFC4	9606.ENSP00000323246	9606.ENSP00000376272	0	0	0	0	0.229	0	0	0.262	0.407
CRP	FGB	9606.ENSP00000255030	9606.ENSP00000306099	0	0	0	0	0.228	0	0	0.305	0.441
HNF1A	NR1H4	9606.ENSP00000257555	9606.ENSP00000447149	0	0	0	0	0.228	0.057	0	0.556	0.648
KHSRP	TIAL1	9606.ENSP00000381216	9606.ENSP00000358089	0	0	0	0	0.228	0.392	0	0.701	0.847
MOB4	PPP2CA	9606.ENSP00000315702	9606.ENSP00000418447	0	0	0	0	0.228	0.993	0	0.434	0.996
PSMA3	RFC4	9606.ENSP00000216455	9606.ENSP00000376272	0	0	0.369	0	0.228	0	0	0.048	0.495
ACADM	HIBADH	9606.ENSP00000359871	9606.ENSP00000265395	0.053	0	0	0	0.227	0.394	0	0.235	0.615
CCT4	CLPB	9606.ENSP00000377958	9606.ENSP00000294053	0.069	0	0	0	0.227	0.056	0	0.296	0.458
EFTUD2	NHP2	9606.ENSP00000392094	9606.ENSP00000274606	0.07	0	0	0	0.227	0.314	0	0.136	0.517
NARS2	RARS2	9606.ENSP00000281038	9606.ENSP00000358549	0.044	0	0	0	0.227	0.312	0	0.845	0.91
RAB11B	RAB6A	9606.ENSP00000333547	9606.ENSP00000311449	0	0	0.444	0.861	0.227	0.739	0	0.507	0.815
EFTUD2	SF3B5	9606.ENSP00000392094	9606.ENSP00000356541	0	0	0	0	0.226	0.925	0.9	0	0.993
GRIN2B	KCNQ2	9606.ENSP00000477455	9606.ENSP00000352035	0	0	0	0	0.226	0	0	0.391	0.509
HNRNPD	RNPC3	9606.ENSP00000313199	9606.ENSP00000432886	0	0	0	0	0.226	0.249	0	0.135	0.453
NDUFS6	PMPCB	9606.ENSP00000274137	9606.ENSP00000249269	0	0	0	0	0.226	0.375	0	0.047	0.498
NUP107	XPO1	9606.ENSP00000229179	9606.ENSP00000384863	0	0	0	0	0.226	0.338	0	0.598	0.776
TOP2B	XPO1	9606.ENSP00000396704	9606.ENSP00000384863	0	0	0	0	0.226	0.213	0	0.099	0.403
ABI3BP	OGN	9606.ENSP00000284322	9606.ENSP00000262551	0	0	0	0	0.225	0	0	0.264	0.405
NUP107	SLBP	9606.ENSP00000229179	9606.ENSP00000417686	0	0	0	0	0.225	0	0.9	0.107	0.924
RPA1	TOP2B	9606.ENSP00000254719	9606.ENSP00000396704	0	0	0	0	0.225	0.134	0	0.379	0.547
DDX39A	POLR2A	9606.ENSP00000242776	9606.ENSP00000480158	0	0	0	0	0.224	0.149	0	0.263	0.471
DLGAP2	NRXN1	9606.ENSP00000400258	9606.ENSP00000385142	0	0	0	0	0.224	0.07	0.6	0.596	0.867
EFEMP2	POSTN	9606.ENSP00000309953	9606.ENSP00000369071	0	0	0	0	0.224	0	0	0.305	0.438
EFTUD2	IMPDH2	9606.ENSP00000392094	9606.ENSP00000321584	0	0	0	0	0.224	0.24	0	0.125	0.439
EIF2B1	FARSA	9606.ENSP00000416250	9606.ENSP00000320309	0	0	0	0	0.224	0.399	0	0	0.513
PFDN2	SUMO1	9606.ENSP00000356989	9606.ENSP00000376077	0	0	0	0	0.224	0.272	0	0	0.411
UQCRC1	UQCRH	9606.ENSP00000203407	9606.ENSP00000309565	0	0	0	0	0.224	0.982	0.8	0.779	0.999
CARS2	RARS2	9606.ENSP00000257347	9606.ENSP00000358549	0.135	0	0	0	0.223	0.331	0	0.789	0.892
CCT4	RFC4	9606.ENSP00000377958	9606.ENSP00000376272	0	0	0.291	0	0.223	0	0	0.108	0.466
POSTN	TIMP3	9606.ENSP00000369071	9606.ENSP00000266085	0	0	0	0	0.223	0	0	0.35	0.474
PRPS1	PSMA5	9606.ENSP00000361512	9606.ENSP00000271308	0	0	0	0	0.223	0.057	0	0.249	0.401
LSM7	SNRPB2	9606.ENSP00000252622	9606.ENSP00000246071	0	0	0	0	0.222	0.871	0.9	0.177	0.99
PARK7	YWHAQ	9606.ENSP00000418770	9606.ENSP00000371267	0	0	0	0	0.222	0.247	0	0.307	0.559
IMMP2L	SPCS1	9606.ENSP00000384966	9606.ENSP00000478310	0	0	0	0	0.221	0.245	0	0.217	0.499
ETFA	PCMT1	9606.ENSP00000452762	9606.ENSP00000356354	0	0	0	0	0.22	0.272	0	0	0.407
GYS2	PKLR	9606.ENSP00000261195	9606.ENSP00000339933	0	0	0	0	0.22	0	0	0.548	0.633
SNRPC	TXNL4A	9606.ENSP00000244520	9606.ENSP00000269601	0	0	0	0	0.22	0.8	0	0	0.837
CCNE2	TYMS	9606.ENSP00000429089	9606.ENSP00000315644	0	0	0	0	0.219	0	0	0.336	0.46
CENPI	CENPU	9606.ENSP00000362018	9606.ENSP00000281453	0	0	0	0	0.219	0.883	0.8	0.88	0.997
CHL1	NRXN1	9606.ENSP00000256509	9606.ENSP00000385142	0	0	0	0	0.219	0	0	0.307	0.436
RAB14	RAB6A	9606.ENSP00000362946	9606.ENSP00000311449	0	0	0.433	0.863	0.219	0.152	0	0.718	0.411
SERPINC1	SLCO1C1	9606.ENSP00000356671	9606.ENSP00000444149	0	0	0	0	0.219	0	0	0.293	0.424
NFATC2IP	TMA7	9606.ENSP00000324792	9606.ENSP00000397843	0	0	0	0	0.218	0.272	0	0	0.406
PLRG1	SNRPB2	9606.ENSP00000424417	9606.ENSP00000246071	0	0	0	0	0.218	0.953	0.9	0.324	0.997
CDK1	RPA1	9606.ENSP00000378699	9606.ENSP00000254719	0	0	0	0	0.217	0.687	0	0.282	0.809
DCN	SULF1	9606.ENSP00000052754	9606.ENSP00000260128	0	0	0	0	0.217	0	0	0.266	0.401
DDX1	EFTUD2	9606.ENSP00000370745	9606.ENSP00000392094	0	0	0	0	0.217	0.27	0	0.135	0.463
ETFA	HIBCH	9606.ENSP00000452762	9606.ENSP00000352706	0.085	0	0	0	0.217	0.141	0	0.182	0.429
PSMA5	RFC4	9606.ENSP00000271308	9606.ENSP00000376272	0	0	0.328	0	0.217	0	0	0.048	0.455
CDK1	LIN9	9606.ENSP00000378699	9606.ENSP00000329102	0	0	0	0	0.216	0	0	0.426	0.531
CDK1	PSMD14	9606.ENSP00000378699	9606.ENSP00000386541	0	0	0	0	0.216	0.149	0	0.247	0.454
DLGAP2	GRM1	9606.ENSP00000400258	9606.ENSP00000354896	0	0	0	0	0.216	0	0.6	0.092	0.69
POSTN	TGFBI	9606.ENSP00000369071	9606.ENSP00000416330	0	0	0	0.929	0.216	0.27	0	0.535	0.425
COPS2	PSMA3	9606.ENSP00000299259	9606.ENSP00000216455	0	0	0	0	0.215	0.258	0	0.111	0.437
DLAT	UQCRC1	9606.ENSP00000280346	9606.ENSP00000203407	0	0	0	0	0.215	0.369	0	0.377	0.664
DPM1	NDUFAB1	9606.ENSP00000360644	9606.ENSP00000458770	0.183	0	0	0	0.215	0	0	0.162	0.415
EEF1E1	RARS	9606.ENSP00000369038	9606.ENSP00000231572	0	0	0	0	0.215	0.89	0.9	0.619	0.996
IFI27L2	RSAD2	9606.ENSP00000238609	9606.ENSP00000371471	0	0	0	0	0.215	0	0	0.323	0.445
SNRPB2	TXNL4A	9606.ENSP00000246071	9606.ENSP00000269601	0	0	0	0	0.215	0.871	0.9	0.231	0.991
SRPRB	TMED2	9606.ENSP00000418401	9606.ENSP00000262225	0	0	0	0	0.215	0.272	0	0.611	0.758
AFP	DNTT	9606.ENSP00000379138	9606.ENSP00000360216	0	0	0	0	0.214	0	0	0.303	0.429
GART	PSMD14	9606.ENSP00000371253	9606.ENSP00000386541	0.173	0	0	0	0.214	0.181	0	0.101	0.457
HNRNPU	XPO1	9606.ENSP00000283179	9606.ENSP00000384863	0	0	0	0	0.214	0	0	0.283	0.412
NDUFAB1	PARK7	9606.ENSP00000458770	9606.ENSP00000418770	0	0	0	0	0.214	0.938	0	0	0.949
PSMA5	UBQLN1	9606.ENSP00000271308	9606.ENSP00000365576	0	0	0	0	0.214	0.251	0	0.123	0.439
ACTL6A	ACTR6	9606.ENSP00000397552	9606.ENSP00000188312	0	0	0	0.63	0.213	0.397	0.54	0.749	0.827
CDC34	PCMT1	9606.ENSP00000215574	9606.ENSP00000356354	0	0	0	0	0.213	0.27	0	0	0.4
DCAF8L1	DCAF8L2	9606.ENSP00000405222	9606.ENSP00000462745	0	0	0	0.978	0.213	0	0.54	0.71	0.628
IVL	LCE1C	9606.ENSP00000357753	9606.ENSP00000475270	0	0	0	0	0.213	0	0.6	0	0.671
OTOP2	TMIGD1	9606.ENSP00000332528	9606.ENSP00000332404	0	0	0	0	0.213	0	0	0.391	0.5
PSMA3	YWHAQ	9606.ENSP00000216455	9606.ENSP00000371267	0	0	0	0	0.213	0.306	0	0.138	0.489
SUMO1	XPO1	9606.ENSP00000376077	9606.ENSP00000384863	0	0	0	0	0.213	0.222	0.9	0.482	0.964
FARSA	LARS	9606.ENSP00000320309	9606.ENSP00000377954	0.115	0	0	0	0.212	0	0	0.474	0.601
IVL	KPRP	9606.ENSP00000357753	9606.ENSP00000475216	0	0	0	0	0.212	0	0	0.346	0.463
MYPN	PPP1R3A	9606.ENSP00000351790	9606.ENSP00000284601	0	0	0	0	0.212	0.392	0	0	0.5
RFC4	SSBP1	9606.ENSP00000376272	9606.ENSP00000419665	0.069	0	0	0	0.212	0	0	0.258	0.408
CLPB	HSPA12A	9606.ENSP00000294053	9606.ENSP00000358211	0.075	0	0	0	0.21	0.285	0	0.29	0.579
ETFA	HIBADH	9606.ENSP00000452762	9606.ENSP00000265395	0	0	0	0	0.21	0.391	0	0.395	0.684
GNL3	TAF1D	9606.ENSP00000395772	9606.ENSP00000410409	0	0	0	0	0.21	0	0	0.621	0.687
ICT1	POLDIP2	9606.ENSP00000301585	9606.ENSP00000475924	0	0	0	0	0.21	0.365	0	0	0.477
LSM7	MAGOHB	9606.ENSP00000252622	9606.ENSP00000319240	0	0	0	0	0.21	0	0.9	0.197	0.931
MGP	POSTN	9606.ENSP00000228938	9606.ENSP00000369071	0	0	0	0	0.21	0	0	0.469	0.563
NME2	PPIF	9606.ENSP00000376889	9606.ENSP00000225174	0.044	0	0	0	0.21	0.401	0	0.151	0.565
SLIRP	SSBP1	9606.ENSP00000450909	9606.ENSP00000419665	0	0	0	0	0.21	0.103	0	0.506	0.619
DDX39A	RALY	9606.ENSP00000242776	9606.ENSP00000246194	0	0	0	0	0.209	0.243	0	0.138	0.439
EEF1E1	EIF1AX	9606.ENSP00000369038	9606.ENSP00000368927	0	0	0	0	0.209	0	0	0.286	0.411
MALSU1	SLIRP	9606.ENSP00000419370	9606.ENSP00000450909	0	0	0	0	0.209	0	0	0.584	0.657
ACADM	ECHDC1	9606.ENSP00000359871	9606.ENSP00000436585	0.049	0	0.213	0	0.208	0.209	0	0.268	0.595
AFP	TTR	9606.ENSP00000379138	9606.ENSP00000237014	0	0	0	0	0.208	0.25	0	0.712	0.814
ICT1	UQCRC1	9606.ENSP00000301585	9606.ENSP00000203407	0.042	0	0	0	0.208	0.388	0	0.152	0.554
ICT1	SSBP1	9606.ENSP00000301585	9606.ENSP00000419665	0.188	0	0	0	0.208	0.644	0	0.131	0.774
OGN	POSTN	9606.ENSP00000262551	9606.ENSP00000369071	0	0	0	0	0.208	0	0	0.47	0.562
CNDP1	KLK6	9606.ENSP00000351682	9606.ENSP00000366047	0	0	0	0	0.207	0	0	0.551	0.629
COPS2	PSMA5	9606.ENSP00000299259	9606.ENSP00000271308	0	0	0	0	0.207	0.258	0	0.111	0.431
APRT	SRM	9606.ENSP00000367615	9606.ENSP00000366156	0.212	0	0	0	0.206	0	0	0.245	0.486
COX7A2	SF3B5	9606.ENSP00000359098	9606.ENSP00000356541	0	0	0	0	0.206	0	0	0.373	0.481
CTPS2	GART	9606.ENSP00000401264	9606.ENSP00000371253	0.283	0	0	0	0.206	0	0	0.365	0.607
PLRG1	PRPF4	9606.ENSP00000424417	9606.ENSP00000363313	0	0	0.431	0.609	0.206	0.299	0	0.361	0.576
CDK1	NUP107	9606.ENSP00000378699	9606.ENSP00000229179	0	0	0	0	0.205	0	0.9	0.22	0.932
COX5B	COX7A2L	9606.ENSP00000258424	9606.ENSP00000367938	0	0	0	0	0.205	0.167	0.8	0.526	0.928
MYBPC1	MYH1	9606.ENSP00000400908	9606.ENSP00000226207	0	0	0	0	0.205	0.06	0	0.309	0.439
TRPM1	TYR	9606.ENSP00000437849	9606.ENSP00000263321	0	0	0	0	0.205	0	0	0.547	0.625
CDC34	NCBP1	9606.ENSP00000215574	9606.ENSP00000364289	0	0	0	0	0.204	0.284	0	0	0.406
COL16A1	FBN1	9606.ENSP00000362776	9606.ENSP00000325527	0	0	0	0	0.204	0.076	0	0.294	0.436
NARS2	RARS	9606.ENSP00000281038	9606.ENSP00000231572	0.044	0	0	0	0.204	0.388	0	0.698	0.84
POMP	UBE2V2	9606.ENSP00000370222	9606.ENSP00000428209	0	0	0	0	0.204	0.081	0	0.296	0.44
APRT	GUK1	9606.ENSP00000367615	9606.ENSP00000355689	0.07	0	0	0	0.203	0	0.9	0.422	0.951
KIF4B	MAD2L1	9606.ENSP00000387875	9606.ENSP00000296509	0	0	0	0	0.203	0.24	0	0.177	0.458
CNTNAP2	KCNQ2	9606.ENSP00000354778	9606.ENSP00000352035	0	0	0	0	0.202	0.391	0	0.468	0.719
COL3A1	OGN	9606.ENSP00000304408	9606.ENSP00000262551	0	0	0	0	0.202	0.076	0	0.335	0.467
DSG1	KPRP	9606.ENSP00000257192	9606.ENSP00000475216	0	0	0	0	0.202	0	0	0.52	0.601
EFTUD2	PSMA3	9606.ENSP00000392094	9606.ENSP00000216455	0	0	0	0	0.202	0.317	0	0.073	0.451
HADHB	NDUFB5	9606.ENSP00000325136	9606.ENSP00000259037	0	0	0	0	0.202	0	0	0.52	0.601
IGFBP7	POSTN	9606.ENSP00000295666	9606.ENSP00000369071	0	0	0	0	0.202	0	0	0.305	0.422
PFDN2	RBX1	9606.ENSP00000356989	9606.ENSP00000216225	0	0	0	0	0.202	0	0	0.36	0.468
PPP1R8	SF3B6	9606.ENSP00000311677	9606.ENSP00000233468	0	0	0	0	0.202	0	0	0.518	0.599
HIBADH	NDUFAB1	9606.ENSP00000265395	9606.ENSP00000458770	0	0	0	0	0.201	0.384	0	0.088	0.512
NCBP1	SNRPC	9606.ENSP00000364289	9606.ENSP00000244520	0	0	0	0	0.201	0.925	0	0.495	0.967
NCBP1	XPO1	9606.ENSP00000364289	9606.ENSP00000384863	0	0	0	0	0.201	0.36	0	0.735	0.852
UBQLN1	VPS26A	9606.ENSP00000365576	9606.ENSP00000362480	0	0	0	0	0.201	0.637	0	0	0.697
CNTNAP2	NRXN1	9606.ENSP00000354778	9606.ENSP00000385142	0	0	0	0.582	0.2	0	0	0.795	0.463
DCN	THBS2	9606.ENSP00000052754	9606.ENSP00000355751	0	0	0	0	0.2	0.056	0	0.481	0.574
E2F7	MCM6	9606.ENSP00000323246	9606.ENSP00000264156	0	0	0	0	0.2	0.062	0	0.356	0.475
EXOSC5	SUMO1	9606.ENSP00000221233	9606.ENSP00000376077	0	0	0	0	0.2	0	0	0.317	0.432
MAGOHB	PRPF4	9606.ENSP00000319240	9606.ENSP00000363313	0	0	0	0	0.2	0	0.9	0.215	0.931
POSTN	TAGLN	9606.ENSP00000369071	9606.ENSP00000432282	0	0	0	0	0.2	0	0	0.425	0.521
CCNE2	CKS2	9606.ENSP00000429089	9606.ENSP00000364976	0	0	0	0	0.199	0.251	0.54	0.325	0.789
CCT4	GTPBP4	9606.ENSP00000377958	9606.ENSP00000354040	0	0	0.328	0	0.199	0	0	0.053	0.446
CETN3	MAD2L1	9606.ENSP00000428259	9606.ENSP00000296509	0	0	0	0	0.199	0	0.9	0.274	0.936
CLPB	DNAJB9	9606.ENSP00000294053	9606.ENSP00000249356	0.07	0	0	0	0.199	0.162	0	0.192	0.428
DCTD	RRM2B	9606.ENSP00000349576	9606.ENSP00000251810	0.136	0	0	0	0.199	0	0	0.31	0.481
DRD1	GRIA2	9606.ENSP00000377353	9606.ENSP00000296526	0	0	0	0	0.199	0.056	0	0.455	0.552
ECHDC1	HSDL2	9606.ENSP00000436585	9606.ENSP00000381785	0.042	0	0	0	0.199	0.245	0	0.138	0.433
ELOVL1	PCYT2	9606.ENSP00000477602	9606.ENSP00000442050	0	0	0	0	0.199	0	0	0.435	0.528
CARS2	DARS2	9606.ENSP00000257347	9606.ENSP00000355086	0.042	0	0	0	0.198	0	0	0.643	0.701
CDC25A	RFC4	9606.ENSP00000303706	9606.ENSP00000376272	0	0	0	0	0.198	0	0	0.497	0.579
DCN	TGFBI	9606.ENSP00000052754	9606.ENSP00000416330	0	0	0	0	0.198	0	0	0.588	0.656
DERL2	SEC61G	9606.ENSP00000158771	9606.ENSP00000388337	0	0	0	0	0.198	0	0	0.303	0.417
PIK3R2	STARD3NL	9606.ENSP00000222254	9606.ENSP00000009041	0	0	0	0	0.198	0	0	0.332	0.442
SLBP	SNRPC	9606.ENSP00000417686	9606.ENSP00000244520	0	0	0	0	0.198	0	0	0.462	0.55
SLCO1C1	TTR	9606.ENSP00000444149	9606.ENSP00000237014	0	0	0	0	0.198	0	0	0.514	0.593
LSM7	SF3B6	9606.ENSP00000252622	9606.ENSP00000233468	0	0	0	0	0.197	0.8	0.54	0.659	0.971
PARP2	POLE2	9606.ENSP00000250416	9606.ENSP00000216367	0	0	0	0	0.197	0	0.6	0.213	0.725
RFC4	TFAM	9606.ENSP00000376272	9606.ENSP00000420588	0	0	0	0	0.197	0.369	0	0.046	0.474
SNRPB2	SNRPN	9606.ENSP00000246071	9606.ENSP00000382972	0	0	0	0	0.197	0.84	0.6	0.337	0.961
COX5A	MTCH2	9606.ENSP00000317780	9606.ENSP00000303222	0	0	0	0	0.196	0.129	0	0.345	0.501
DLX1	SIX6	9606.ENSP00000354478	9606.ENSP00000328596	0	0	0	0	0.196	0.105	0	0.479	0.593
ETFA	UQCRC1	9606.ENSP00000452762	9606.ENSP00000203407	0	0	0	0	0.196	0.056	0	0.384	0.492
HNRNPD	SRSF7	9606.ENSP00000313199	9606.ENSP00000325905	0	0	0	0	0.196	0.181	0	0.372	0.55
PSMB7	PSMG1	9606.ENSP00000259457	9606.ENSP00000329915	0	0	0	0	0.196	0.842	0	0	0.868
GRIN2B	GRM1	9606.ENSP00000477455	9606.ENSP00000354896	0	0	0	0	0.195	0.368	0	0.704	0.836
LUM	MGP	9606.ENSP00000266718	9606.ENSP00000228938	0	0	0	0	0.195	0	0	0.325	0.433
NEUROD1	RFX6	9606.ENSP00000295108	9606.ENSP00000332208	0	0	0	0	0.195	0.056	0	0.702	0.754
NID2	THBS2	9606.ENSP00000216286	9606.ENSP00000355751	0	0	0	0	0.195	0	0	0.394	0.492
THBS2	TIMP3	9606.ENSP00000355751	9606.ENSP00000266085	0	0	0	0	0.195	0	0	0.424	0.517
GART	RFC4	9606.ENSP00000371253	9606.ENSP00000376272	0.266	0	0	0	0.194	0.077	0	0.227	0.521
HNRNPU	NCBP1	9606.ENSP00000283179	9606.ENSP00000364289	0	0	0	0	0.194	0.379	0.6	0.162	0.81
PSMD14	UBA6	9606.ENSP00000386541	9606.ENSP00000313454	0.051	0	0	0	0.194	0.182	0	0.405	0.578
RBX1	TXN	9606.ENSP00000216225	9606.ENSP00000363641	0	0	0	0	0.194	0	0	0.292	0.406
KPRP	KRT6C	9606.ENSP00000475216	9606.ENSP00000252250	0	0	0	0	0.193	0	0	0.386	0.483
LMNB1	VRK1	9606.ENSP00000261366	9606.ENSP00000216639	0	0	0	0	0.193	0	0	0.314	0.423
SEC61G	TMED2	9606.ENSP00000388337	9606.ENSP00000262225	0	0	0	0	0.193	0	0	0.334	0.44
CACUL1	COPS2	9606.ENSP00000358147	9606.ENSP00000299259	0	0	0	0	0.192	0.53	0	0.302	0.711
CELF1	SRSF7	9606.ENSP00000435926	9606.ENSP00000325905	0	0	0	0	0.192	0	0	0.306	0.415
GTF2E2	POLR2A	9606.ENSP00000348168	9606.ENSP00000480158	0	0	0	0	0.192	0.984	0.6	0.54	0.997
NHP2	PUS7	9606.ENSP00000274606	9606.ENSP00000348722	0.074	0	0	0	0.192	0	0	0.747	0.794
PMPCB	UQCRH	9606.ENSP00000249269	9606.ENSP00000309565	0	0	0	0	0.192	0.728	0	0.394	0.855
ACTA2	POSTN	9606.ENSP00000402373	9606.ENSP00000369071	0	0	0	0	0.191	0	0	0.573	0.64
CHAT	HADHB	9606.ENSP00000337103	9606.ENSP00000325136	0	0	0	0	0.191	0.264	0	0.118	0.428
COL3A1	MGP	9606.ENSP00000304408	9606.ENSP00000228938	0	0	0	0	0.191	0	0	0.343	0.446
COL3A1	TGFBI	9606.ENSP00000304408	9606.ENSP00000416330	0	0	0	0	0.191	0.103	0	0.394	0.522
ILK	PARVB	9606.ENSP00000379975	9606.ENSP00000384515	0	0	0	0	0.191	0.942	0.9	0.993	0.999
NUP107	ZW10	9606.ENSP00000229179	9606.ENSP00000200135	0	0	0	0	0.191	0.389	0	0.519	0.741
ARF5	COPE	9606.ENSP00000000233	9606.ENSP00000262812	0	0	0	0	0.19	0.163	0.6	0.173	0.745
ARHGAP4	FES	9606.ENSP00000359045	9606.ENSP00000331504	0	0	0	0	0.19	0.064	0	0.283	0.409
BCKDHB	UQCRC1	9606.ENSP00000318351	9606.ENSP00000203407	0	0	0	0	0.19	0.23	0	0.173	0.44
CAPZA2	RAB6A	9606.ENSP00000354947	9606.ENSP00000311449	0	0	0	0	0.19	0	0.6	0	0.662
CBX3	HNRNPU	9606.ENSP00000336687	9606.ENSP00000283179	0	0	0	0	0.19	0	0	0.43	0.519
CDK1	PLK3	9606.ENSP00000378699	9606.ENSP00000361275	0	0	0	0.651	0.19	0.23	0	0.704	0.506
CYP2C18	UGT1A10	9606.ENSP00000285979	9606.ENSP00000343838	0	0	0	0	0.19	0.058	0.65	0.217	0.763
MYF6	TNNT3	9606.ENSP00000228641	9606.ENSP00000278317	0	0	0	0	0.19	0	0	0.31	0.417
COPS2	CUL4A	9606.ENSP00000299259	9606.ENSP00000364589	0	0	0	0	0.189	0.899	0.6	0.653	0.987
EFEMP2	FBN1	9606.ENSP00000309953	9606.ENSP00000325527	0	0	0	0.689	0.189	0.417	0	0.943	0.651
MGP	OGN	9606.ENSP00000228938	9606.ENSP00000262551	0	0	0	0	0.189	0	0	0.358	0.457
PAH	TYR	9606.ENSP00000448059	9606.ENSP00000263321	0	0	0	0	0.189	0	0.8	0.462	0.905
PPP2CA	VBP1	9606.ENSP00000418447	9606.ENSP00000286428	0	0	0	0	0.189	0.253	0	0.107	0.412
APOC1	FGG	9606.ENSP00000465356	9606.ENSP00000336829	0	0	0	0	0.188	0	0	0.393	0.486
CDC34	NFATC2IP	9606.ENSP00000215574	9606.ENSP00000324792	0	0	0	0	0.188	0.241	0	0.245	0.494
COPZ1	SCFD1	9606.ENSP00000449270	9606.ENSP00000390783	0	0	0	0	0.188	0.077	0	0.414	0.522
GART	MRPL13	9606.ENSP00000371253	9606.ENSP00000306548	0.302	0	0	0	0.188	0	0	0.043	0.41
HNRNPD	KHSRP	9606.ENSP00000313199	9606.ENSP00000381216	0	0	0	0	0.188	0.24	0	0.856	0.904
MYF6	MYH1	9606.ENSP00000228641	9606.ENSP00000226207	0	0	0	0	0.188	0	0	0.604	0.665
PARP2	RPA1	9606.ENSP00000250416	9606.ENSP00000254719	0	0	0	0	0.188	0	0.6	0.176	0.709
RFC2	SSBP1	9606.ENSP00000055077	9606.ENSP00000419665	0.069	0	0	0	0.188	0	0	0.315	0.437
APOB	HNF1A	9606.ENSP00000233242	9606.ENSP00000257555	0	0	0	0	0.187	0	0	0.399	0.491
EIF1AX	PSMA5	9606.ENSP00000368927	9606.ENSP00000271308	0	0	0.249	0	0.187	0.133	0	0.107	0.464
ETFA	UQCRH	9606.ENSP00000452762	9606.ENSP00000309565	0	0	0	0	0.187	0	0	0.341	0.442
GTF2A2	NDUFA1	9606.ENSP00000379372	9606.ENSP00000360492	0	0	0	0	0.187	0	0	0.312	0.417
HRAS	MAP2K2	9606.ENSP00000407586	9606.ENSP00000262948	0	0	0	0	0.187	0.527	0.8	0.754	0.978
KLHL40	MYPN	9606.ENSP00000287777	9606.ENSP00000351790	0	0	0	0	0.187	0.067	0	0.556	0.634
MRPL13	RMDN1	9606.ENSP00000306548	9606.ENSP00000385927	0	0	0	0	0.187	0	0	0.32	0.424
PFDN2	UXT	9606.ENSP00000356989	9606.ENSP00000337393	0	0	0	0	0.187	0.689	0	0.805	0.946
RBX1	SUMO1	9606.ENSP00000216225	9606.ENSP00000376077	0	0	0	0	0.187	0	0.6	0.396	0.786
CRNN	KPRP	9606.ENSP00000271835	9606.ENSP00000475216	0	0	0	0	0.186	0	0	0.634	0.689
DDX1	HNRNPU	9606.ENSP00000370745	9606.ENSP00000283179	0	0	0	0.557	0.186	0.345	0	0.352	0.524
EIF1AX	SIL1	9606.ENSP00000368927	9606.ENSP00000378294	0.154	0	0	0	0.186	0	0	0.207	0.406
FARSA	NARS2	9606.ENSP00000320309	9606.ENSP00000281038	0.045	0	0	0	0.186	0	0	0.55	0.62
FBN1	TIMP3	9606.ENSP00000325527	9606.ENSP00000266085	0	0	0	0	0.186	0	0	0.378	0.472
LGALS9B	RSAD2	9606.ENSP00000315564	9606.ENSP00000371471	0	0	0	0	0.186	0.349	0	0.048	0.451
LSM7	PSMA3	9606.ENSP00000252622	9606.ENSP00000216455	0	0	0	0	0.186	0.056	0	0.374	0.477
NDUFAF6	TSTA3	9606.ENSP00000379430	9606.ENSP00000398803	0.059	0	0	0	0.186	0.26	0	0.13	0.44
PRPF4	SNRPN	9606.ENSP00000363313	9606.ENSP00000382972	0	0	0	0	0.186	0.874	0.54	0.3	0.962
RNPC3	SNRPC	9606.ENSP00000432886	9606.ENSP00000244520	0	0	0	0	0.186	0.369	0	0.526	0.735
CACNA1S	TNNT3	9606.ENSP00000355192	9606.ENSP00000278317	0	0	0	0	0.185	0	0	0.339	0.438
CCT4	PDCL3	9606.ENSP00000377958	9606.ENSP00000264254	0	0	0	0	0.185	0.786	0	0.542	0.913
CLGN	PDILT	9606.ENSP00000326699	9606.ENSP00000305465	0	0	0	0	0.185	0.078	0	0.662	0.724
FCER1G	SYK	9606.ENSP00000289902	9606.ENSP00000364907	0	0	0	0	0.185	0.68	0.9	0.988	0.999
NAE1	UCHL3	9606.ENSP00000351990	9606.ENSP00000366819	0	0	0	0	0.185	0.134	0	0.479	0.601
NHP2	PSMA3	9606.ENSP00000274606	9606.ENSP00000216455	0	0	0.284	0	0.185	0	0	0.058	0.402
RBP3	RCVRN	9606.ENSP00000463151	9606.ENSP00000226193	0	0	0	0	0.185	0.941	0	0.668	0.982
CLPB	DNAJC10	9606.ENSP00000294053	9606.ENSP00000264065	0.22	0	0	0	0.184	0.187	0	0.267	0.57
COMMD10	TPRKB	9606.ENSP00000274458	9606.ENSP00000272424	0	0	0	0	0.184	0.422	0	0.189	0.584
CTPS2	LARS	9606.ENSP00000401264	9606.ENSP00000377954	0.073	0	0	0	0.184	0.184	0	0.223	0.456
CUL5	SPOP	9606.ENSP00000376808	9606.ENSP00000377001	0	0	0	0	0.184	0.332	0	0.391	0.639
DDX1	PPP1R8	9606.ENSP00000370745	9606.ENSP00000311677	0	0	0	0	0.184	0.68	0	0.079	0.738
DRD1	HRH3	9606.ENSP00000377353	9606.ENSP00000342560	0	0	0	0.631	0.184	0.312	0	0.412	0.498
EIF1AX	EIF1B	9606.ENSP00000368927	9606.ENSP00000232905	0	0	0	0	0.184	0.779	0.8	0.507	0.979
H3F3B	HIST1H2AG	9606.ENSP00000254810	9606.ENSP00000352119	0	0.001	0	0	0.184	0.844	0	0.118	0.877
HADHB	UQCRC1	9606.ENSP00000325136	9606.ENSP00000203407	0.059	0	0	0	0.184	0	0	0.309	0.424
MAGOH	RALY	9606.ENSP00000360525	9606.ENSP00000246194	0	0	0	0	0.184	0.316	0	0.08	0.442
OGN	SFRP4	9606.ENSP00000262551	9606.ENSP00000410715	0	0	0	0	0.184	0	0	0.295	0.4
AGXT	GYS2	9606.ENSP00000302620	9606.ENSP00000261195	0.103	0	0	0	0.183	0	0	0.282	0.428
CARS2	RARS	9606.ENSP00000257347	9606.ENSP00000231572	0.135	0	0	0	0.183	0.171	0	0.685	0.79
CDK1	PARP2	9606.ENSP00000378699	9606.ENSP00000250416	0	0	0	0	0.183	0	0	0.335	0.434
CTPS2	POLR2A	9606.ENSP00000401264	9606.ENSP00000480158	0	0	0	0	0.183	0.18	0	0.189	0.409
DLAT	PMPCB	9606.ENSP00000280346	9606.ENSP00000249269	0	0	0	0	0.183	0.298	0	0.138	0.463
EFNB1	EPHA8	9606.ENSP00000204961	9606.ENSP00000166244	0	0	0	0	0.183	0.148	0.6	0.625	0.881
IMP4	POLR2A	9606.ENSP00000259239	9606.ENSP00000480158	0	0	0	0	0.183	0	0	0.359	0.454
MAGOH	PRMT1	9606.ENSP00000360525	9606.ENSP00000406162	0	0	0	0	0.183	0.272	0	0.085	0.408
NOP10	POP5	9606.ENSP00000332198	9606.ENSP00000350098	0	0	0	0	0.183	0	0.9	0.302	0.937
NPSR1	POLR2A	9606.ENSP00000370950	9606.ENSP00000480158	0.076	0	0	0	0.183	0.237	0	0.117	0.423
PARK7	TXN	9606.ENSP00000418770	9606.ENSP00000363641	0	0	0	0	0.183	0.079	0	0.76	0.804
RRM2B	SSRP1	9606.ENSP00000251810	9606.ENSP00000278412	0	0	0	0	0.183	0	0	0.309	0.411
TIAL1	TPRKB	9606.ENSP00000358089	9606.ENSP00000272424	0	0	0	0	0.183	0	0	0.472	0.55
CDC34	MCM6	9606.ENSP00000215574	9606.ENSP00000264156	0	0	0	0	0.182	0.317	0	0.117	0.464
DRD1	GABRA1	9606.ENSP00000377353	9606.ENSP00000393097	0	0	0	0	0.182	0	0	0.465	0.544
G6PC	PAH	9606.ENSP00000253801	9606.ENSP00000448059	0	0	0	0	0.182	0	0	0.357	0.451
GART	UBE2V2	9606.ENSP00000371253	9606.ENSP00000428209	0	0	0	0	0.182	0	0	0.435	0.518
NCBP1	TNPO3	9606.ENSP00000364289	9606.ENSP00000265388	0	0	0	0	0.182	0	0	0.412	0.498
NRXN1	TMEM132D	9606.ENSP00000385142	9606.ENSP00000408581	0	0	0	0	0.182	0	0	0.332	0.43
AHSG	APOC1	9606.ENSP00000393887	9606.ENSP00000465356	0	0	0	0	0.181	0	0	0.31	0.41
CCNE2	E2F7	9606.ENSP00000429089	9606.ENSP00000323246	0	0	0	0	0.181	0.171	0	0.538	0.659
COL11A1	THBS2	9606.ENSP00000359114	9606.ENSP00000355751	0	0	0	0	0.181	0.057	0	0.528	0.603
RALY	UQCRC1	9606.ENSP00000246194	9606.ENSP00000203407	0	0	0	0	0.181	0.071	0	0.281	0.405
CTCFL	NANOG	9606.ENSP00000415579	9606.ENSP00000229307	0	0	0	0	0.18	0.077	0	0.34	0.457
FETUB	RBP4	9606.ENSP00000265029	9606.ENSP00000360522	0	0	0	0	0.18	0	0	0.421	0.505
HADHB	HIBADH	9606.ENSP00000325136	9606.ENSP00000265395	0.06	0	0	0	0.18	0.386	0	0.265	0.606
IDH3B	NDUFS6	9606.ENSP00000370223	9606.ENSP00000274137	0	0	0	0	0.18	0.183	0	0.3	0.491
RHOA	YWHAQ	9606.ENSP00000400175	9606.ENSP00000371267	0	0	0	0	0.18	0.136	0	0.265	0.434
UBE2V2	UCHL3	9606.ENSP00000428209	9606.ENSP00000366819	0	0	0	0	0.18	0	0	0.307	0.407
CRP	SERPINC1	9606.ENSP00000255030	9606.ENSP00000356671	0	0	0	0	0.179	0	0	0.734	0.772
DNER	GRM1	9606.ENSP00000345229	9606.ENSP00000354896	0	0	0	0	0.179	0	0	0.577	0.638
DSCAM	SLITRK1	9606.ENSP00000383303	9606.ENSP00000366288	0	0	0	0	0.179	0	0	0.32	0.418
FBN1	LTBP2	9606.ENSP00000325527	9606.ENSP00000261978	0	0	0	0.648	0.179	0.157	0	0.919	0.511
GART	PRPS1	9606.ENSP00000371253	9606.ENSP00000361512	0.254	0	0	0	0.179	0	0	0.562	0.708
KCNQ2	MYT1L	9606.ENSP00000352035	9606.ENSP00000396103	0	0	0	0	0.179	0	0	0.455	0.533
ATP11C	F9	9606.ENSP00000332756	9606.ENSP00000218099	0	0	0	0	0.178	0	0	0.647	0.697
COPZ1	TMED2	9606.ENSP00000449270	9606.ENSP00000262225	0	0	0	0	0.178	0	0.6	0	0.657
DDX39A	DDX41	9606.ENSP00000242776	9606.ENSP00000422753	0	0	0.412	0.762	0.178	0.27	0	0.535	0.502
DLGAP2	GRIN2B	9606.ENSP00000400258	9606.ENSP00000477455	0	0	0	0	0.178	0.112	0	0.401	0.524
ICT1	MRPS21	9606.ENSP00000301585	9606.ENSP00000461930	0	0	0	0	0.178	0.847	0	0.181	0.888
LMOD2	MYBPC1	9606.ENSP00000411932	9606.ENSP00000400908	0	0	0	0	0.178	0	0	0.525	0.593
PLRG1	SF3A2	9606.ENSP00000424417	9606.ENSP00000221494	0	0	0	0	0.178	0.991	0	0.243	0.994
SLIRP	SNRPC	9606.ENSP00000450909	9606.ENSP00000244520	0	0	0	0	0.178	0.372	0	0.106	0.499
BST2	CXCL10	9606.ENSP00000252593	9606.ENSP00000305651	0	0	0	0	0.177	0	0	0.392	0.478
BCKDHB	IDH3B	9606.ENSP00000318351	9606.ENSP00000370223	0	0	0	0	0.176	0.171	0	0.252	0.445
CBX3	XPO1	9606.ENSP00000336687	9606.ENSP00000384863	0	0	0	0	0.176	0	0	0.444	0.522
CPSF3	PAPOLB	9606.ENSP00000238112	9606.ENSP00000384700	0	0	0	0	0.176	0.688	0	0.542	0.872
DAP3	PTCD3	9606.ENSP00000357320	9606.ENSP00000254630	0	0	0	0	0.176	0.968	0.8	0.611	0.997
MTX2	TOMM5	9606.ENSP00000249442	9606.ENSP00000438204	0	0	0	0	0.176	0	0.72	0.325	0.83
CBX3	SSRP1	9606.ENSP00000336687	9606.ENSP00000278412	0	0	0	0	0.175	0.346	0	0.226	0.546
DAP3	SSBP1	9606.ENSP00000357320	9606.ENSP00000419665	0	0	0	0	0.175	0.28	0	0.204	0.486
MTCH2	NDUFAB1	9606.ENSP00000303222	9606.ENSP00000458770	0	0	0	0	0.175	0	0	0.436	0.515
MYO18B	TNNT3	9606.ENSP00000334563	9606.ENSP00000278317	0	0	0	0	0.175	0.213	0	0.405	0.58
PRMT1	SNRPC	9606.ENSP00000406162	9606.ENSP00000244520	0	0	0	0	0.175	0.061	0	0.412	0.505
BCKDHB	KDSR	9606.ENSP00000318351	9606.ENSP00000385083	0	0	0	0	0.174	0	0	0.382	0.468
DARS2	NARS2	9606.ENSP00000355086	9606.ENSP00000281038	0.12	0	0	0.562	0.174	0.272	0	0.69	0.595
FCER1G	LYN	9606.ENSP00000289902	9606.ENSP00000428924	0	0	0	0	0.174	0.226	0.9	0.665	0.975
GABRA1	LGI1	9606.ENSP00000393097	9606.ENSP00000360472	0	0	0	0	0.174	0	0	0.566	0.626
GRIN2B	NEFL	9606.ENSP00000477455	9606.ENSP00000482169	0	0	0	0	0.174	0.09	0.5	0.294	0.699
NHP2	SIL1	9606.ENSP00000274606	9606.ENSP00000378294	0.06	0	0	0	0.174	0.261	0	0.113	0.422
NRXN1	SYT16	9606.ENSP00000385142	9606.ENSP00000478637	0	0	0	0	0.174	0.057	0	0.326	0.429
PSMD14	UBQLN1	9606.ENSP00000386541	9606.ENSP00000365576	0	0	0	0	0.174	0.735	0	0.751	0.94
TNPO3	XPO1	9606.ENSP00000265388	9606.ENSP00000384863	0	0	0	0	0.174	0.056	0	0.768	0.803
BCKDHB	NDUFAB1	9606.ENSP00000318351	9606.ENSP00000458770	0.218	0	0	0	0.173	0.213	0	0.467	0.692
BPIFA1	BPIFB1	9606.ENSP00000346251	9606.ENSP00000253354	0	0.061	0	0.654	0.173	0	0.3	0.872	0.586
DRD1	GRM1	9606.ENSP00000377353	9606.ENSP00000354896	0	0	0	0	0.173	0.056	0	0.413	0.501
EMC2	SSBP1	9606.ENSP00000220853	9606.ENSP00000419665	0	0	0	0	0.173	0	0	0.378	0.464
DSG1	KRT6B	9606.ENSP00000257192	9606.ENSP00000252252	0	0	0	0	0.172	0.056	0	0.377	0.471
NDUFA1	PSMA3	9606.ENSP00000360492	9606.ENSP00000216455	0	0	0	0	0.172	0	0	0.317	0.41
RALY	SNRPB2	9606.ENSP00000246194	9606.ENSP00000246071	0	0	0	0	0.172	0.249	0	0.135	0.415
SNCA	TYR	9606.ENSP00000338345	9606.ENSP00000263321	0	0	0	0	0.172	0	0	0.471	0.543
SULF1	THBS2	9606.ENSP00000260128	9606.ENSP00000355751	0	0	0	0	0.172	0	0	0.325	0.417
CDC16	MAD2L1	9606.ENSP00000353549	9606.ENSP00000296509	0	0	0	0	0.171	0.994	0.6	0.689	0.999
CDC25A	LIN9	9606.ENSP00000303706	9606.ENSP00000329102	0	0	0	0	0.171	0	0.9	0.21	0.928
CER1	LEFTY2	9606.ENSP00000370297	9606.ENSP00000355785	0	0	0	0	0.171	0.133	0	0.483	0.596
ECT2	SPAST	9606.ENSP00000376457	9606.ENSP00000480893	0	0	0	0	0.171	0	0	0.307	0.401
NDUFA1	PSMB7	9606.ENSP00000360492	9606.ENSP00000259457	0	0	0	0	0.171	0	0	0.307	0.401
PPP2CA	RBX1	9606.ENSP00000418447	9606.ENSP00000216225	0	0	0	0	0.171	0	0.6	0.074	0.666
CARS2	NARS2	9606.ENSP00000257347	9606.ENSP00000281038	0	0	0	0	0.17	0	0	0.783	0.813
CBX3	EED	9606.ENSP00000336687	9606.ENSP00000263360	0	0	0	0	0.17	0.182	0	0.354	0.523
CXCL11	IFI44	9606.ENSP00000306884	9606.ENSP00000359783	0	0	0	0	0.17	0	0	0.391	0.473
DLAT	IDH3B	9606.ENSP00000280346	9606.ENSP00000370223	0.048	0	0	0	0.17	0.257	0	0.491	0.661
FANCD2	RFWD3	9606.ENSP00000287647	9606.ENSP00000354361	0	0	0	0	0.17	0	0	0.519	0.583
GTF2E2	MTA2	9606.ENSP00000348168	9606.ENSP00000278823	0	0	0	0	0.17	0.418	0	0	0.496
NEUROD1	PCSK2	9606.ENSP00000295108	9606.ENSP00000262545	0	0	0	0	0.17	0	0	0.495	0.564
GLO1	PARK7	9606.ENSP00000362463	9606.ENSP00000418770	0.176	0	0	0	0.169	0.149	0	0.758	0.84
IMPG1	RBP3	9606.ENSP00000358966	9606.ENSP00000463151	0	0	0	0	0.169	0	0	0.489	0.558
SNAP23	VAMP7	9606.ENSP00000249647	9606.ENSP00000262640	0	0	0	0	0.169	0.77	0.9	0.901	0.997
APOC1	FGA	9606.ENSP00000465356	9606.ENSP00000306361	0	0	0	0	0.168	0	0	0.454	0.527
COMMD10	RBX1	9606.ENSP00000274458	9606.ENSP00000216225	0	0	0	0	0.168	0	0.6	0.082	0.667
CRP	SHBG	9606.ENSP00000255030	9606.ENSP00000369816	0	0	0	0	0.168	0	0	0.732	0.767
DAP3	NPSR1	9606.ENSP00000357320	9606.ENSP00000370950	0	0	0	0	0.168	0.369	0	0.077	0.473
LARS	TRUB1	9606.ENSP00000377954	9606.ENSP00000298746	0.135	0	0	0	0.168	0	0	0.311	0.461
SUMO1	TDP2	9606.ENSP00000376077	9606.ENSP00000367440	0	0	0	0	0.168	0.566	0	0.231	0.698
ACTL6A	RBX1	9606.ENSP00000397552	9606.ENSP00000216225	0	0	0	0	0.167	0.058	0.9	0.156	0.925
EIF1AX	POLR2A	9606.ENSP00000368927	9606.ENSP00000480158	0.167	0	0	0	0.167	0	0	0.223	0.413
FARSA	IARS2	9606.ENSP00000320309	9606.ENSP00000355889	0.135	0	0	0	0.167	0.137	0	0.365	0.552
[truncated: 6,831 more rows]
