# Supplementary material for: Designing Effective Multi-Target Drugs and Identifying Biomarkers in Recurrent Pregnancy Loss (RPL) Using In Vivo, In Vitro, and In Silico Approaches
Source: Biomedicines. 2023 Mar 13;11(3):879. doi: 10.3390/biomedicines11030879 (PMC10045586; doi:10.3390/biomedicines11030879)
Supplement: Supplementary file 1 [file biomedicines-11-00879-s001.zip › S4.xlsx]

## Sheet: Sheet1
Supplementary Table S4: In-degree, out-degree of classification by MCODE
CM	degree-out	degree-in	difference value	CN	degree-out	degree-in	difference value	DN	degree-out	degree-in	difference value
DCUN1D5	17	14	3	DES	8	51	-43	INPP4A	1	0	1
IARS2	6	12	-6	DDX39A	17	14	3	SFRP4	1	0	1
CYP2B6	77	46	31	PLCZ1	6	12	-6	SPRY1	5	0	5
PLK1	10	56	-46	TFAM	1	37	-36	PCMT1	1	0	1
MMP2	47	36	11	IVL	77	46	31	IMMP2L	8	4	4
MMP9	47	36	11	EFNB1	10	56	-46	MGP	1	0	1
BAX	36	21	15	CLTA	47	36	11	NEK7	2	0	2
TAF1L	36	21	15	PRKX	47	36	11	DCP2	2	0	2
SNRNP25	8	9	-1	RALY	36	21	15	CDH9	4	1	3
GTF2E2	41	24	17	PRKAR2B	36	21	15	FRG2	8	7	1
CUL5	41	24	17	CASP14	8	9	-1	KIF2B	8	7	1
SMURF1	41	24	17	CCT6B	18	17	1	EMD	2	2	0
SPOP	21	8	13	CDC16	41	24	17	CTSK	3	0	3
ESR1	36	38	-2	TCHH	41	24	17	SULF1	5	0	5
SHBG	36	19	17	SNAP23	41	24	17	XRCC6BP1	2	2	0
NARS2	36	14	22	ISL1	21	8	13	EXOSC5	4	1	3
VRK1	26	5	21	PTEN	36	38	-2	TTF1	3	1	2
TOP2B	27	5	22	IQGAP3	12	26	-14	MTM1	4	7	-3
ORC2	35	14	21	SPTA1	36	19	17	MFN1	38	6	32
DDB2	35	12	23	CT45A1	8	8	0	MFN2	38	6	32
SMNDC1	5	9	-4	PPP3R1	8	8	0	OPA1	38	6	32
GTF2A2	5	9	-4	HRAS	8	8	0	COX15	38	6	32
SACM1L	11	25	-14	CCT8L2	8	8	0	BCL2	4	3	1
PLB1	11	25	-14	SORT1	8	8	0	DRP1	1	1	0
TAF13	11	25	-14	NXF2B	25	6	19	FIS1	31	9	22
SRSF7	11	25	-14	NXF2	21	7	14	HTR2C	1	0	1
KITLG	16	26	-10	NRAS	22	2	20	CDH10	6	0	6
RBX1	16	26	-10	MYBPC1	14	25	-11	PRAMEF1	3	1	2
KHSRP	16	26	-10	PPP2R5B	19	23	-4	ONECUT1	7	6	1
PLA2G4F	16	26	-10	DMD	13	25	-12	AUH	16	15	1
KCTD2	16	26	-10	HSF1	13	25	-12	COPE	7	6	1
DARS2	16	26	-10	TNNT1	12	25	-13	CNGA3	7	6	1
COMMD10	11	10	1	XAGE1B	13	25	-12	VPS33B	7	6	1
CYP4F8	11	10	1	XAGE1A	12	25	-13	KIF26A	16	15	1
ALOX15B	11	10	1	PRKAR1B	11	31	-20	PARN	16	15	1
ALOX15	10	35	-25	PRKACA	11	28	-17	HGS	9	9	0
FGF7	3	17	-14	NEFL	36	14	22	SLC32A1	9	9	0
CUL4A	3	17	-14	PICALM	26	5	21	ST3GAL4	2	0	2
RARS2	3	17	-14	RPTN	27	5	22	DRD1	2	1	1
CCR2	3	17	-14	AP1M1	35	14	21	DLGAP2	47	36	11
PLA2G4A	3	17	-14	PASD1	35	12	23	DPPA2	2	1	1
EFTUD2	3	17	-14	RBMXL3	12	14	-2	COPZ1	1	0	1
GAB2	3	17	-14	TXN	12	14	-2	CCS	1	0	1
CARS2	3	17	-14	PPP5C	8	51	-43	CPEB1	12	0	12
GAN	3	17	-14	RBMXL2	8	51	-43	KERA	5	0	5
SSRP1	3	17	-14	PPP6C	8	51	-43	MAFB	2	0	2
COPS2	3	17	-14	SPRR3	5	9	-4	TAS1R2	8	9	-1
KLHL40	3	17	-14	FOXA1	5	9	-4	STXBP5L	5	0	5
CXCL10	3	17	-14	PIK3C2G	22	4	18	TAS2R7	3	0	3
RAP1A	0	10	-10	RPA1	26	9	17	CBX3	2	0	2
CRP	0	10	-10	NCF2	26	9	17	TAS2R16	1	0	1
SUPT3H	0	10	-10	LCE1C	32	13	19	ABHD12	5	0	5
CDK2	0	10	-10	RHOA	32	13	19	RCOR1	2	4	-2
CyclinE1	0	10	-10	TANK	89	57	32	CLCN1	24	0	24
CyclinD1	0	10	-10	TOP2A	89	57	32	FES	1	0	1
				CELF1	11	25	-14	CALR3	1	0	1
				KLB	11	25	-14	TTC8	3	0	3
				PPP2CA	11	25	-14	ARF5	7	1	6
				SPRR2D	11	25	-14	RP9	1	1	0
				LCMT1	16	26	-10	SH3GL1	8	7	1
				TMOD1	16	26	-10	ZW10	8	7	1
				ARPP19	16	26	-10	MCCC2	8	7	1
				SPRR2D	11	25	-14	SERP1	8	7	1
				CDK4	16	26	-10	DHDDS	8	7	1
				CDK6	16	26	-10	H2AFB1	8	7	1
				FoxoA1	16	26	-10	F11R	8	7	1
								MAGT1	8	7	1
								OMD	8	7	1
								DPPA3	7	0	7
								ASNA1	1	0	1
								RFX6	4	0	4
								ANTXR1	8	7	1
								GRIA2	8	7	1
								PI4K2B	27	5	22
								PPP2CB	35	14	21
								YWHAQ	26	17	9
								PARL	26	17	9
								HNF1B	16	15	1
								USH1C	7	6	1
								MRGBP	7	6	1
								PRAMEF11	7	6	1
								TDP2	5	9	-4
								DR1	7	0	7
								PRAMEF9	7	1	6
								SYK	9	11	-2
								MBD3L2	2	0	2
								LYN	8	0	8
								DUX4L8	6	1	5
								DUX4L7	4	3	1
								IFNA1	2	0	2
								ARFRP1	12	10	2
								USH1G	2	0	2
								GOLGA1	2	0	2
								USH2A	2	0	2
								CNTNAP2	9	9	0
								ZSCAN4	9	9	0
								SAP18	9	9	0
								LEFTY2	9	9	0
								PCDH15	9	9	0
								MAP2K2	9	9	0
								TMED2	9	9	0
								PPIB	9	9	0
								GOLPH3	9	9	0
								CAPZA2	9	9	0
								CSNK2A2	9	9	0
								TAS1R1	9	9	0
								NAIP	9	9	0
								CASR	9	9	0
								ARRB1	9	9	0
								CEACAM5	9	9	0
								DCTN2	9	9	0
								DNAJC10	9	9	0
								CLGN	9	9	0
								ARFGAP3	9	9	0
								SLITRK1	9	9	0
								UBL4A	9	10	-1
								CBFB	9	9	0
								BACE1	9	9	0
								RER1	9	9	0
								CLIC5	9	9	0
								GABARAPL2	9	9	0
								MYT1L	9	9	0
								GABRQ	5	1	4
								RHO	9	0	9
								ACAT1	2	2	0
								FCGR2A	1	0	1
								Foxo1	11	25	-14
								CDK1	16	26	-10
								MMP9	16	26	-10
								MMP2	16	26	-10
